# Supplementary material for: Genome expansion of an obligate parthenogenesis-associated Wolbachia poses an exception to the symbiont reduction model
Source: BMC Genomics. 2019 Feb 6;20:106. doi: 10.1186/s12864-019-5492-9 (PMC6364476; doi:10.1186/s12864-019-5492-9)
Supplement: Supplementary file 8 — wLcla annotation. GenBank data file with the wLcla annotation described in this paper. (GBK 2292 kb) [file 12864_2019_5492_MOESM8_ESM.gbk]

LOCUS       wLcla_hiseq_corrected_adjusted_contiglenght      1154091 bp    dna     linear   UNK 
ACCESSION   unknown
FEATURES             Location/Qualifiers
     gene            complement(176..1263)
                     /locus_tag="wLcla00010"
                     /note="Transposase, IS481 family, contains frameshift
                     mutation and in frame stop codon"
                     /note="Uniprot:A0A178GVA0"
                     /note="Uniprot:A0A178GVA0_9RICK"
                     /note="Uniprot:A0A178GVZ0"
                     /note="Uniprot:A0A178GVZ0_9RICK"
                     /note="Uniprot:A0A178GX69"
                     /note="Uniprot:A0A178GX69_9RICK"
                     /blastp_file="uniprot_all.fasta:blastp/wLcla00030.out"
                     /blastp_file="uniprot_all.fasta:blastp/wLcla00020.out"
                     /blastp_file="uniprot_all.fasta:blastp/wLcla00010.out"
                     /fasta_file="/home/lisa/Wolbachia_genomes/Genome_seqs/9_wol_genomes.faa:fasta/wLcla00010.fasta.out"
                     /fasta_file="/home/lisa/Wolbachia_genomes/Genome_seqs/9_wol_genomes.faa:fasta/wLcla00020.fasta.out"
                     /fasta_file="/home/lisa/Wolbachia_genomes/Genome_seqs/9_wol_genomes.faa:fasta/wLcla00030.fasta.out"
                     /pseudo
     gene            complement(1328..1948)
                     /locus_tag="wLcla00040"
                     /note="ID=1_4;partial=00;start_type=ATG;rbs_motif=None;rbs
                     _spacer=None;gc_cont=0.351;conf=100.00;score=52.80;cscore=
                     51.48;sscore=1.32;rscore=-1.05;uscore=-2.09;tscore=3.41;"
     CDS             complement(1328..1948)
                     /locus_tag="wLcla00040"
                     /fasta_file="/home/lisa/Wolbachia_genomes/Genome_seqs/9_wol_genomes.faa:fasta/wLcla00040.fasta.out"
                     /product="Endonuclease III"
                     /note="Uniprot:M9WSB3"
                     /note="Uniprot:M9WSB3_9RICK"
                     /gene="nth"
                     /blastp_file="uniprot_all.fasta:blastp/wLcla00040.out"
     gene            complement(1970..2368)
                     /locus_tag="wLcla00050"
                     /note="Putative molecuar chaperone DnaJ, truncation"
                     /note="Uniprot:A0A098ASZ7"
                     /note="Uniprot:A0A098ASZ7_9RICK"
                     /blastp_file="uniprot_all.fasta:blastp/wLcla00050.out"
                     /pseudo
     gene            complement(2481..2801)
                     /locus_tag="wLcla00060"
                     /note="ID=1_6;partial=00;start_type=TTG;rbs_motif=None;rbs
                     _spacer=None;gc_cont=0.384;conf=75.40;score=4.87;cscore=15
                     .41;sscore=-10.54;rscore=-1.21;uscore=-1.60;tscore=-7.73;"
                     /note="GenePRIMP:LONGSHORT:SHORT:Homologs:0-36"
     CDS             complement(2481..2801)
                     /locus_tag="wLcla00060"
                     /fasta_file="/home/lisa/Wolbachia_genomes/Genome_seqs/9_wol_genomes.faa:fasta/wLcla00060.fasta.out"
                     /product="Transposase, IS5 family, OrfB"
                     /note="Uniprot:A0A060Q3Y9"
                     /note="Uniprot:A0A060Q3Y9_9RICK"
                     /gene="wLcla00060"
                     /blastp_file="uniprot_all.fasta:blastp/wLcla00060.out"
     gene            complement(2802..3125)
                     /locus_tag="wLcla00070"
                     /note="ID=1_7;partial=00;start_type=ATG;rbs_motif=GGAG/GAG
                     G;rbs_spacer=5-10bp;gc_cont=0.336;conf=98.98;score=19.92;c
                     score=11.53;sscore=8.39;rscore=6.49;uscore=-0.87;tscore=3.
                     41;"
     CDS             complement(2802..3125)
                     /locus_tag="wLcla00070"
                     /fasta_file="/home/lisa/Wolbachia_genomes/Genome_seqs/9_wol_genomes.faa:fasta/wLcla00070.fasta.out"
                     /product="Transposase, IS5 family, OrfA"
                     /note="Uniprot:A0A060Q3R4"
                     /note="Uniprot:A0A060Q3R4_9RICK"
                     /gene="wLcla00070"
                     /blastp_file="uniprot_all.fasta:blastp/wLcla00070.out"
     gene            3315..5114
                     /locus_tag="wLcla00080"
                     /note="ID=1_8;partial=00;start_type=ATG;rbs_motif=GGA/GAG/
                     AGG;rbs_spacer=5-10bp;gc_cont=0.307;conf=99.99;score=240.8
                     0;cscore=233.63;sscore=7.17;rscore=1.95;uscore=1.81;tscore
                     =3.41;"
     CDS             3315..5114
                     /locus_tag="wLcla00080"
                     /fasta_file="/home/lisa/Wolbachia_genomes/Genome_seqs/9_wol_genomes.faa:fasta/wLcla00080.fasta.out"
                     /product="Peptidylprolyl isomerase"
                     /note="Uniprot:C0R3B5"
                     /note="Uniprot:C0R3B5_WOLWR"
                     /gene="ppiD"
                     /blastp_file="uniprot_all.fasta:blastp/wLcla00080.out"
     gene            5248..5562
                     /locus_tag="wLcla00090"
                     /note="ID=1_9;partial=00;start_type=ATG;rbs_motif=GGA/GAG/
                     AGG;rbs_spacer=5-10bp;gc_cont=0.365;conf=100.00;score=50.7
                     8;cscore=41.74;sscore=9.05;rscore=1.95;uscore=3.68;tscore=
                     3.41;"
     CDS             5248..5562
                     /locus_tag="wLcla00090"
                     /fasta_file="/home/lisa/Wolbachia_genomes/Genome_seqs/9_wol_genomes.faa:fasta/wLcla00090.fasta.out"
                     /product="30S ribosomal protein S16"
                     /note="Uniprot:A0A098ARN6"
                     /note="Uniprot:A0A098ARN6_9RICK"
                     /gene="rpsP"
                     /blastp_file="uniprot_all.fasta:blastp/wLcla00090.out"
     gene            5573..6559
                     /locus_tag="wLcla00100"
                     /note="ID=1_10;partial=00;start_type=ATG;rbs_motif=None;rb
                     s_spacer=None;gc_cont=0.338;conf=100.00;score=102.88;cscor
                     e=98.76;sscore=4.12;rscore=-1.05;uscore=0.59;tscore=3.41;"
     CDS             5573..6559
                     /locus_tag="wLcla00100"
                     /fasta_file="/home/lisa/Wolbachia_genomes/Genome_seqs/9_wol_genomes.faa:fasta/wLcla00100.fasta.out"
                     /product="Octaprenyl-diphosphate synthase"
                     /note="Uniprot:Q73GY0"
                     /note="Uniprot:Q73GY0_WOLPM"
                     /gene="ispB"
                     /blastp_file="uniprot_all.fasta:blastp/wLcla00100.out"
     gene            6622..7182
                     /locus_tag="wLcla00110"
                     /note="ID=1_11;partial=00;start_type=ATG;rbs_motif=GGA/GAG
                     /AGG;rbs_spacer=5-10bp;gc_cont=0.339;conf=100.00;score=100
                     .63;cscore=90.11;sscore=10.52;rscore=1.95;uscore=5.16;tsco
                     re=3.41;"
     CDS             6622..7182
                     /locus_tag="wLcla00110"
                     /fasta_file="/home/lisa/Wolbachia_genomes/Genome_seqs/9_wol_genomes.faa:fasta/wLcla00110.fasta.out"
                     /product="Protein GrpE"
                     /note="Uniprot:C0R3M5"
                     /note="Uniprot:GRPE_WOLWR"
                     /gene="grpE"
                     /blastp_file="uniprot_all.fasta:blastp/wLcla00110.out"
     gene            7198..8196
                     /locus_tag="wLcla00120"
                     /note="ID=1_12;partial=00;start_type=ATG;rbs_motif=None;rb
                     s_spacer=None;gc_cont=0.346;conf=100.00;score=123.22;cscor
                     e=118.98;sscore=4.24;rscore=-1.05;uscore=0.77;tscore=3.41;
                     "
     CDS             7198..8196
                     /locus_tag="wLcla00120"
                     /fasta_file="/home/lisa/Wolbachia_genomes/Genome_seqs/9_wol_genomes.faa:fasta/wLcla00120.fasta.out"
                     /product="Tryptophan--tRNA ligase"
                     /note="Uniprot:C0R3M6"
                     /note="Uniprot:C0R3M6_WOLWR"
                     /gene="trpS"
                     /blastp_file="uniprot_all.fasta:blastp/wLcla00120.out"
     gene            complement(8204..9571)
                     /locus_tag="wLcla00130"
                     /note="ID=1_13;partial=00;start_type=ATG;rbs_motif=None;rb
                     s_spacer=None;gc_cont=0.346;conf=100.00;score=178.29;cscor
                     e=174.26;sscore=4.04;rscore=-1.05;uscore=2.32;tscore=3.41;
                     "
     CDS             complement(8204..9571)
                     /locus_tag="wLcla00130"
                     /fasta_file="/home/lisa/Wolbachia_genomes/Genome_seqs/9_wol_genomes.faa:fasta/wLcla00130.fasta.out"
                     /product="Uncharacterized protein"
                     /note="Uniprot:B3CNJ2"
                     /note="Uniprot:B3CNJ2_WOLPP"
                     /gene="wLcla00130"
                     /blastp_file="uniprot_all.fasta:blastp/wLcla00130.out"
     gene            9890..10360
                     /locus_tag="wLcla00140"
                     /note="ID=1_14;partial=00;start_type=ATG;rbs_motif=AGGAG;r
                     bs_spacer=5-10bp;gc_cont=0.365;conf=100.00;score=63.79;csc
                     ore=50.22;sscore=13.58;rscore=7.44;uscore=2.72;tscore=3.41
                     ;"
     CDS             9890..10360
                     /locus_tag="wLcla00140"
                     /fasta_file="/home/lisa/Wolbachia_genomes/Genome_seqs/9_wol_genomes.faa:fasta/wLcla00140.fasta.out"
                     /product="Transposase, IS110 family, OrfA"
                     /note="Uniprot:A0A059DYC9"
                     /note="Uniprot:A0A059DYC9_9RHOB"
                     /gene="wLcla00140"
                     /blastp_file="uniprot_all.fasta:blastp/wLcla00140.out"
     gene            10365..10898
                     /locus_tag="wLcla00150"
                     /note="ID=1_15;partial=00;start_type=TTG;rbs_motif=None;rb
                     s_spacer=None;gc_cont=0.343;conf=100.00;score=53.54;cscore
                     =63.55;sscore=-10.02;rscore=-1.05;uscore=-3.52;tscore=-6.6
                     8;"
                     /note="GenePRIMP:INTERRUPTED:Shared_hits_with_gene:wLcla00
                     140"
     CDS             10365..10898
                     /locus_tag="wLcla00150"
                     /fasta_file="/home/lisa/Wolbachia_genomes/Genome_seqs/9_wol_genomes.faa:fasta/wLcla00150.fasta.out"
                     /product="Transposase, IS110 family, OrfB"
                     /note="Uniprot:A3X2K4"
                     /note="Uniprot:A3X2K4_9BRAD"
                     /gene="wLcla00150"
                     /blastp_file="uniprot_all.fasta:blastp/wLcla00150.out"
     gene            11368..14043
                     /locus_tag="wLcla00160"
                     /note="ID=1_16;partial=00;start_type=ATG;rbs_motif=None;rb
                     s_spacer=None;gc_cont=0.393;conf=99.99;score=312.59;cscore
                     =307.05;sscore=5.54;rscore=-1.05;uscore=3.83;tscore=3.41;"
     CDS             11368..14043
                     /locus_tag="wLcla00160"
                     /fasta_file="/home/lisa/Wolbachia_genomes/Genome_seqs/9_wol_genomes.faa:fasta/wLcla00160.fasta.out"
                     /product="2-oxoglutarate dehydrogenase E1 component"
                     /note="Uniprot:A0A098ATV6"
                     /note="Uniprot:A0A098ATV6_9RICK"
                     /gene="sucA"
                     /blastp_file="uniprot_all.fasta:blastp/wLcla00160.out"
     gene            14238..15010
                     /locus_tag="wLcla00170"
                     /fasta_file="/home/lisa/Wolbachia_genomes/Genome_seqs/9_wol_genomes.faa:fasta/wLcla00170.fasta.out"
                     /fasta_file="/home/lisa/Wolbachia_genomes/Genome_seqs/9_wol_genomes.faa:fasta/wLcla00180.fasta.out"
                     /note="Uncharacterized protein, contains frameshift
                     mutation"
                     /note="Uniprot:Q73FL8"
                     /note="Uniprot:Q73FL8_WOLPM"
                     /note="Uniprot:A0A176Q8M3"
                     /note="Uniprot:A0A176Q8M3_9RICK"
                     /blastp_file="uniprot_all.fasta:blastp/wLcla00170.out"
                     /blastp_file="uniprot_all.fasta:blastp/wLcla00180.out"
                     /pseudo
     gene            complement(15085..15677)
                     /locus_tag="wLcla00190"
                     /fasta_file="/home/lisa/Wolbachia_genomes/Genome_seqs/9_wol_genomes.faa:fasta/wLcla00190.fasta.out"
                     /fasta_file="/home/lisa/Wolbachia_genomes/Genome_seqs/9_wol_genomes.faa:fasta/wLcla00200.fasta.out"
                     /note="Uncharacterized protein, contains frameshift
                     mutation"
                     /note="Uniprot:Q73FL7"
                     /note="Uniprot:Q73FL7_WOLPM"
                     /note="Uniprot:A0A098ASZ0"
                     /note="Uniprot:A0A098ASZ0_9RICK"
                     /blastp_file="uniprot_all.fasta:blastp/wLcla00190.out"
                     /blastp_file="uniprot_all.fasta:blastp/wLcla00200.out"
                     /pseudo
     gene            complement(15731..16078)
                     /locus_tag="wLcla00210"
                     /fasta_file="/home/lisa/Wolbachia_genomes/Genome_seqs/9_wol_genomes.faa:fasta/wLcla00210.fasta.out"
                     /note="Uncharacterized protein, truncation"
                     /note="Uniprot:A0A0U1D493"
                     /note="Uniprot:A0A0U1D493_9RICK"
                     /blastp_file="uniprot_all.fasta:blastp/wLcla00210.out"
                     /pseudo
     gene            complement(16078..17249)
                     /locus_tag="wLcla00220"
                     /fasta_file="/home/lisa/Wolbachia_genomes/Genome_seqs/9_wol_genomes.faa:fasta/wLcla00220.fasta.out"
                     /fasta_file="/home/lisa/Wolbachia_genomes/Genome_seqs/9_wol_genomes.faa:fasta/wLcla00230.fasta.out"
                     /note="Putative OTU-like cysteine protease, contains
                     frameshift mutation"
                     /note="Uniprot:A0A176Q8R2"
                     /note="Uniprot:A0A176Q8R2_9RICK"
                     /note="Uniprot:B3CPW9"
                     /note="Uniprot:B3CPW9_WOLPP"
                     /blastp_file="uniprot_all.fasta:blastp/wLcla00220.out"
                     /blastp_file="uniprot_all.fasta:blastp/wLcla00230.out"
                     /pseudo
     gene            complement(17441..18181)
                     /locus_tag="wLcla00240"
                     /note="ID=1_24;partial=00;start_type=ATG;rbs_motif=None;rb
                     s_spacer=None;gc_cont=0.304;conf=100.00;score=92.61;cscore
                     =89.06;sscore=3.56;rscore=-1.05;uscore=1.84;tscore=3.41;"
     CDS             complement(17441..18181)
                     /locus_tag="wLcla00240"
                     /fasta_file="/home/lisa/Wolbachia_genomes/Genome_seqs/9_wol_genomes.faa:fasta/wLcla00240.fasta.out"
                     /product="DsbA-like disulfide oxidoreductase"
                     /note="Uniprot:M9WTL7"
                     /note="Uniprot:M9WTL7_9RICK"
                     /gene="bdbD_2"
                     /blastp_file="uniprot_all.fasta:blastp/wLcla00240.out"
     gene            18521..20403
                     /locus_tag="wLcla00250"
                     /fasta_file="/home/lisa/Wolbachia_genomes/Genome_seqs/9_wol_genomes.faa:fasta/wLcla00250.fasta.out"
                     /fasta_file="/home/lisa/Wolbachia_genomes/Genome_seqs/9_wol_genomes.faa:fasta/wLcla00260.fasta.out"
                     /note="Uncharacterized protein, contains frameshift
                     mutation"
                     /note="Uniprot:A0A075MJ43"
                     /note="Uniprot:A0A075MJ43_9RICK"
                     /note="Uniprot:A0A0F3P9S6"
                     /note="Uniprot:A0A0F3P9S6_ORITS"
                     /blastp_file="uniprot_all.fasta:blastp/wLcla00250.out"
                     /blastp_file="uniprot_all.fasta:blastp/wLcla00260.out"
                     /pseudo
     gene            20451..21938
                     /locus_tag="wLcla00270"
                     /note="ID=1_27;partial=00;start_type=ATG;rbs_motif=None;rb
                     s_spacer=None;gc_cont=0.396;conf=100.00;score=176.34;cscor
                     e=172.46;sscore=3.89;rscore=-1.05;uscore=0.76;tscore=3.41;
                     "
     CDS             20451..21938
                     /locus_tag="wLcla00270"
                     /fasta_file="/home/lisa/Wolbachia_genomes/Genome_seqs/9_wol_genomes.faa:fasta/wLcla00270.fasta.out"
                     /product="3-octaprenyl-4-hydroxybenzoate carboxy-lyase"
                     /note="Uniprot:A0A060Q4B3"
                     /note="Uniprot:A0A060Q4B3_9RICK"
                     /gene="ubiD"
                     /blastp_file="uniprot_all.fasta:blastp/wLcla00270.out"
     gene            complement(22005..22718)
                     /locus_tag="wLcla00280"
                     /note="ID=1_28;partial=00;start_type=TTG;rbs_motif=None;rb
                     s_spacer=None;gc_cont=0.363;conf=99.99;score=42.58;cscore=
                     51.69;sscore=-9.11;rscore=-1.05;uscore=-0.73;tscore=-6.68;
                     "
                     /note="GenePRIMP:LONGSHORT:SHORT:Homologs:54-230"
                     /partial
     CDS             complement(22005..22718)
                     /locus_tag="wLcla00280"
                     /fasta_file="/home/lisa/Wolbachia_genomes/Genome_seqs/9_wol_genomes.faa:fasta/wLcla00280.fasta.out"
                     /product="Transposase, IS481 family"
                     /note="Uniprot:A0A178GX69"
                     /note="Uniprot:A0A178GX69_9RICK"
                     /gene="wLcla00280"
                     /blastp_file="uniprot_all.fasta:blastp/wLcla00280.out"
                     /partial
     gene            23094..23735
                     /locus_tag="wLcla00290"
                     /note="ID=1_29;partial=00;start_type=ATG;rbs_motif=None;rb
                     s_spacer=None;gc_cont=0.327;conf=100.00;score=71.87;cscore
                     =66.12;sscore=5.75;rscore=-1.05;uscore=3.39;tscore=3.41;"
     CDS             23094..23735
                     /locus_tag="wLcla00290"
                     /fasta_file="/home/lisa/Wolbachia_genomes/Genome_seqs/9_wol_genomes.faa:fasta/wLcla00290.fasta.out"
                     /product="Hydrolase, haloacid dehalogenase-like family"
                     /note="Uniprot:M9X1N2"
                     /note="Uniprot:M9X1N2_9RICK"
                     /gene="gph"
                     /blastp_file="uniprot_all.fasta:blastp/wLcla00290.out"
     gene            23735..24208
                     /locus_tag="wLcla00300"
                     /note="ID=1_30;partial=00;start_type=ATG;rbs_motif=GGA/GAG
                     /AGG;rbs_spacer=5-10bp;gc_cont=0.325;conf=99.77;score=26.4
                     3;cscore=17.99;sscore=8.44;rscore=1.95;uscore=1.79;tscore=
                     3.41;"
     CDS             23735..24208
                     /locus_tag="wLcla00300"
                     /fasta_file="/home/lisa/Wolbachia_genomes/Genome_seqs/9_wol_genomes.faa:fasta/wLcla00300.fasta.out"
                     /product="RDD family protein"
                     /note="Uniprot:M9X0W1"
                     /note="Uniprot:M9X0W1_9RICK"
                     /gene="wLcla00300"
                     /blastp_file="uniprot_all.fasta:blastp/wLcla00300.out"
     gene            24262..24738
                     /locus_tag="wLcla00310"
                     /note="ID=1_31;partial=00;start_type=ATG;rbs_motif=None;rb
                     s_spacer=None;gc_cont=0.329;conf=100.00;score=65.72;cscore
                     =60.05;sscore=5.67;rscore=-1.05;uscore=2.61;tscore=3.41;"
     CDS             24262..24738
                     /locus_tag="wLcla00310"
                     /fasta_file="/home/lisa/Wolbachia_genomes/Genome_seqs/9_wol_genomes.faa:fasta/wLcla00310.fasta.out"
                     /product="Bacterioferritin"
                     /note="Uniprot:Q73FS6"
                     /note="Uniprot:Q73FS6_WOLPM"
                     /gene="bfr"
                     /blastp_file="uniprot_all.fasta:blastp/wLcla00310.out"
     gene            24848..25351
                     /locus_tag="wLcla00320"
                     /note="ID=1_32;partial=00;start_type=ATG;rbs_motif=None;rb
                     s_spacer=None;gc_cont=0.329;conf=99.99;score=41.93;cscore=
                     39.60;sscore=2.33;rscore=-1.05;uscore=-0.03;tscore=3.41;"
     CDS             24848..25351
                     /locus_tag="wLcla00320"
                     /fasta_file="/home/lisa/Wolbachia_genomes/Genome_seqs/9_wol_genomes.faa:fasta/wLcla00320.fasta.out"
                     /product="SURF1-like protein"
                     /note="Uniprot:Q4EBJ4"
                     /note="Uniprot:Q4EBJ4_9RICK"
                     /gene="wLcla00320"
                     /blastp_file="uniprot_all.fasta:blastp/wLcla00320.out"
     gene            25361..26359
                     /locus_tag="wLcla00330"
                     /note="ID=1_33;partial=00;start_type=GTG;rbs_motif=GGA/GAG
                     /AGG;rbs_spacer=5-10bp;gc_cont=0.352;conf=100.00;score=124
                     .88;cscore=123.23;sscore=1.65;rscore=1.95;uscore=2.58;tsco
                     re=-4.06;"
     CDS             25361..26359
                     /locus_tag="wLcla00330"
                     /fasta_file="/home/lisa/Wolbachia_genomes/Genome_seqs/9_wol_genomes.faa:fasta/wLcla00330.fasta.out"
                     /product="UDP-N-acetylmuramate--L-alanine ligase"
                     /note="Uniprot:C0FAF1"
                     /note="Uniprot:C0FAF1_9RICK"
                     /gene="murC"
                     /blastp_file="uniprot_all.fasta:blastp/wLcla00330.out"
     gene            26381..26698
                     /locus_tag="wLcla00340"
                     /note="ID=1_34;partial=00;start_type=ATG;rbs_motif=None;rb
                     s_spacer=None;gc_cont=0.412;conf=96.26;score=14.13;cscore=
                     11.47;sscore=2.66;rscore=-1.05;uscore=-0.75;tscore=3.41;"
     CDS             26381..26698
                     /locus_tag="wLcla00340"
                     /fasta_file="/home/lisa/Wolbachia_genomes/Genome_seqs/9_wol_genomes.faa:fasta/wLcla00340.fasta.out"
                     /product="ATP-dependent helicase/nuclease subunit B"
                     /note="Uniprot:A0A097GWF7"
                     /note="Uniprot:A0A097GWF7_WOLPI"
                     /gene="addB"
                     /blastp_file="uniprot_all.fasta:blastp/wLcla00340.out"
     gene            26695..27969
                     /locus_tag="wLcla00350"
                     /note="ID=1_35;partial=00;start_type=ATG;rbs_motif=GGAGG;r
                     bs_spacer=5-10bp;gc_cont=0.370;conf=99.99;score=199.09;csc
                     ore=186.55;sscore=12.54;rscore=7.83;uscore=-4.39;tscore=3.
                     41;"
     CDS             26695..27969
                     /locus_tag="wLcla00350"
                     /fasta_file="/home/lisa/Wolbachia_genomes/Genome_seqs/9_wol_genomes.faa:fasta/wLcla00350.fasta.out"
                     /product="Enolase"
                     /note="Uniprot:Q73HQ2"
                     /note="Uniprot:ENO_WOLPM"
                     /gene="eno"
                     /blastp_file="uniprot_all.fasta:blastp/wLcla00350.out"
     gene            27957..28970
                     /locus_tag="wLcla00360"
                     /note="ID=1_36;partial=00;start_type=ATG;rbs_motif=None;rb
                     s_spacer=None;gc_cont=0.353;conf=100.00;score=147.50;cscor
                     e=141.49;sscore=6.02;rscore=-1.05;uscore=2.45;tscore=3.41;
                     "
     CDS             27957..28970
                     /locus_tag="wLcla00360"
                     /fasta_file="/home/lisa/Wolbachia_genomes/Genome_seqs/9_wol_genomes.faa:fasta/wLcla00360.fasta.out"
                     /product="GTPase Obg"
                     /note="Uniprot:T1HDB1"
                     /note="Uniprot:T1HDB1_RHOPR"
                     /gene="obg"
                     /blastp_file="uniprot_all.fasta:blastp/wLcla00360.out"
     gene            29770..30198
                     /locus_tag="wLcla00370"
                     /note="ID=1_37;partial=00;start_type=ATG;rbs_motif=GGA/GAG
                     /AGG;rbs_spacer=5-10bp;gc_cont=0.310;conf=99.99;score=42.2
                     6;cscore=41.71;sscore=0.55;rscore=1.95;uscore=-4.16;tscore
                     =3.41;"
     CDS             29770..30198
                     /locus_tag="wLcla00370"
                     /fasta_file="/home/lisa/Wolbachia_genomes/Genome_seqs/9_wol_genomes.faa:fasta/wLcla00370.fasta.out"
                     /product="Putative stringent starvation protein B domain
                     protein"
                     /note="Uniprot:M9WTE3"
                     /note="Uniprot:M9WTE3_9RICK"
                     /gene="wLcla00370"
                     /blastp_file="uniprot_all.fasta:blastp/wLcla00370.out"
     gene            complement(30585..30833)
                     /locus_tag="wLcla00380"
                     /note="ID=1_38;partial=00;start_type=TTG;rbs_motif=AGxAG;r
                     bs_spacer=3-4bp;gc_cont=0.341;conf=94.18;score=12.11;cscor
                     e=19.31;sscore=-7.19;rscore=2.62;uscore=-3.03;tscore=-6.79
                     ;"
     CDS             complement(30585..30833)
                     /locus_tag="wLcla00380"
                     /fasta_file="/home/lisa/Wolbachia_genomes/Genome_seqs/9_wol_genomes.faa:fasta/wLcla00380.fasta.out"
                     /product="Transposase, IS6 family"
                     /note="Uniprot:X5J8J3"
                     /note="Uniprot:X5J8J3_9BACT"
                     /gene="wLcla00380"
                     /blastp_file="uniprot_all.fasta:blastp/wLcla00380.out"
     gene            complement(30805..31038)
                     /locus_tag="wLcla00390"
                     /note="ID=1_39;partial=00;start_type=ATG;rbs_motif=None;rb
                     s_spacer=None;gc_cont=0.372;conf=94.33;score=12.23;cscore=
                     8.41;sscore=3.82;rscore=-1.13;uscore=2.45;tscore=3.15;"
     CDS             complement(30805..31038)
                     /locus_tag="wLcla00390"
                     /fasta_file="/home/lisa/Wolbachia_genomes/Genome_seqs/9_wol_genomes.faa:fasta/wLcla00390.fasta.out"
                     /product="Transposase, IS6 family"
                     /note="Uniprot:A0A067A8D9"
                     /note="Uniprot:A0A067A8D9_9RICK"
                     /gene="wLcla00390"
                     /blastp_file="uniprot_all.fasta:blastp/wLcla00390.out"
     gene            31331..32107
                     /locus_tag="wLcla00400"
                     /note="ID=1_40;partial=00;start_type=ATG;rbs_motif=None;rb
                     s_spacer=None;gc_cont=0.345;conf=100.00;score=106.30;cscor
                     e=100.76;sscore=5.54;rscore=-1.05;uscore=3.17;tscore=3.41;
                     "
     CDS             31331..32107
                     /locus_tag="wLcla00400"
                     /fasta_file="/home/lisa/Wolbachia_genomes/Genome_seqs/9_wol_genomes.faa:fasta/wLcla00400.fasta.out"
                     /product="Enoyl-[acyl-carrier-protein] reductase [NADH]"
                     /note="Uniprot:C0R5G7"
                     /note="Uniprot:C0R5G7_WOLWR"
                     /gene="fabI"
                     /blastp_file="uniprot_all.fasta:blastp/wLcla00400.out"
     gene            complement(32502..32750)
                     /locus_tag="wLcla00410"
                     /note="ID=1_41;partial=00;start_type=ATG;rbs_motif=None;rb
                     s_spacer=None;gc_cont=0.380;conf=99.63;score=24.34;cscore=
                     22.52;sscore=1.82;rscore=-1.05;uscore=-1.44;tscore=3.41;"
                     /note="GenePRIMP:LONGSHORT:SHORT:Homologs:158-303"
                     /partial
     CDS             complement(32502..32750)
                     /locus_tag="wLcla00410"
                     /fasta_file="/home/lisa/Wolbachia_genomes/Genome_seqs/9_wol_genomes.faa:fasta/wLcla00410.fasta.out"
                     /product="Uncharacterized protein"
                     /note="Uniprot:C0R5S8"
                     /note="Uniprot:C0R5S8_WOLWR"
                     /gene="wLcla00410"
                     /blastp_file="uniprot_all.fasta:blastp/wLcla00410.out"
                     /partial
     gene            complement(32837..33016)
                     /locus_tag="wLcla00420"
                     /note="ID=1_42;partial=00;start_type=ATG;rbs_motif=GGA/GAG
                     /AGG;rbs_spacer=5-10bp;gc_cont=0.389;conf=97.48;score=15.9
                     1;cscore=15.24;sscore=0.67;rscore=1.38;uscore=-2.47;tscore
                     =2.42;"
     CDS             complement(32837..33016)
                     /locus_tag="wLcla00420"
                     /fasta_file="/home/lisa/Wolbachia_genomes/Genome_seqs/9_wol_genomes.faa:fasta/wLcla00420.fasta.out"
                     /product="Transposase, IS630 family"
                     /note="Uniprot:A0A0P6P4Y8"
                     /note="Uniprot:A0A0P6P4Y8_9RICK"
                     /gene="wLcla00420"
                     /blastp_file="uniprot_all.fasta:blastp/wLcla00420.out"
     gene            33837..34241
                     /locus_tag="wLcla00440"
                     /note="ID=1_44;partial=00;start_type=ATG;rbs_motif=GGAG/GA
                     GG;rbs_spacer=5-10bp;gc_cont=0.321;conf=100.00;score=50.04
                     ;cscore=38.19;sscore=11.85;rscore=6.49;uscore=2.60;tscore=
                     3.41;"
                     /note="GenePRIMP:UNIQUE"
     CDS             33837..34241
                     /locus_tag="wLcla00440"
                     /fasta_file="/home/lisa/Wolbachia_genomes/Genome_seqs/9_wol_genomes.faa:fasta/wLcla00440.fasta.out"
                     /product="Unique protein"
                     /gene="wLcla00440"
                     /blastp_file="uniprot_all.fasta:blastp/wLcla00440.out"
     gene            34420..36126
                     /locus_tag="wLcla00460"
                     /note="ID=1_46;partial=00;start_type=ATG;rbs_motif=AGxAG;r
                     bs_spacer=5-10bp;gc_cont=0.376;conf=99.99;score=214.53;csc
                     ore=212.89;sscore=1.64;rscore=-0.78;uscore=-1.00;tscore=3.
                     41;"
     CDS             34420..36126
                     /locus_tag="wLcla00460"
                     /fasta_file="/home/lisa/Wolbachia_genomes/Genome_seqs/9_wol_genomes.faa:fasta/wLcla00460.fasta.out"
                     /product="Arginine--tRNA ligase"
                     /note="Uniprot:C0R2P3"
                     /note="Uniprot:C0R2P3_WOLWR"
                     /gene="argS"
                     /blastp_file="uniprot_all.fasta:blastp/wLcla00460.out"
     gene            complement(36189..36812)
                     /locus_tag="wLcla00470"
                     /note="ID=1_47;partial=00;start_type=ATG;rbs_motif=GGA/GAG
                     /AGG;rbs_spacer=5-10bp;gc_cont=0.364;conf=100.00;score=48.
                     72;cscore=48.05;sscore=0.68;rscore=1.95;uscore=-4.03;tscor
                     e=3.41;"
     CDS             complement(36189..36812)
                     /locus_tag="wLcla00470"
                     /fasta_file="/home/lisa/Wolbachia_genomes/Genome_seqs/9_wol_genomes.faa:fasta/wLcla00470.fasta.out"
                     /product="Cytochrome c biogenesis ATP-binding export
                     protein CcmA"
                     /note="Uniprot:A0A098AS32"
                     /note="Uniprot:A0A098AS32_9RICK"
                     /gene="ccmA"
                     /blastp_file="uniprot_all.fasta:blastp/wLcla00470.out"
     gene            complement(37160..37591)
                     /locus_tag="wLcla00480"
                     /note="ID=1_48;partial=00;start_type=ATG;rbs_motif=GGA/GAG
                     /AGG;rbs_spacer=5-10bp;gc_cont=0.292;conf=99.99;score=42.7
                     0;cscore=38.91;sscore=3.79;rscore=1.95;uscore=-0.92;tscore
                     =3.41;"
     CDS             complement(37160..37591)
                     /locus_tag="wLcla00480"
                     /fasta_file="/home/lisa/Wolbachia_genomes/Genome_seqs/9_wol_genomes.faa:fasta/wLcla00480.fasta.out"
                     /product="Uncharacterized protein"
                     /note="Uniprot:M9WZ93"
                     /note="Uniprot:M9WZ93_9RICK"
                     /gene="wLcla00480"
                     /blastp_file="uniprot_all.fasta:blastp/wLcla00480.out"
     gene            38029..38922
                     /locus_tag="wLcla00490"
                     /fasta_file="/home/lisa/Wolbachia_genomes/Genome_seqs/9_wol_genomes.faa:fasta/wLcla00490.fasta.out"
                     /note="Uncharacterized protein, disrupted by IS-insertion"
                     /note="Uniprot:Q4EBG6"
                     /note="Uniprot:Q4EBG6_9RICK"
                     /blastp_file="uniprot_all.fasta:blastp/wLcla00490.out"
                     /pseudo
     gene            complement(38952..39833)
                     /locus_tag="wLcla00500"
                     /note="ID=1_50;partial=00;start_type=GTG;rbs_motif=GGA/GAG
                     /AGG;rbs_spacer=5-10bp;gc_cont=0.369;conf=100.00;score=120
                     .98;cscore=124.34;sscore=-3.35;rscore=1.95;uscore=-1.25;ts
                     core=-4.06;"
                     /note="GenePRIMP:LONGSHORT:SHORT:Homologs:78-116"
                     /partial
     CDS             complement(38952..39833)
                     /locus_tag="wLcla00500"
                     /fasta_file="/home/lisa/Wolbachia_genomes/Genome_seqs/9_wol_genomes.faa:fasta/wLcla00500.fasta.out"
                     /fasta_file="/home/lisa/Wolbachia_genomes/Genome_seqs/9_wol_genomes.faa:fasta/wLcla00520.fasta.out"
                     /product="Transposase, IS481 family"
                     /note="Uniprot:A0A178GV19"
                     /note="Uniprot:A0A178GV19_9RICK"
                     /note="Uniprot:A0A178GVA0"
                     /note="Uniprot:A0A178GVA0_9RICK"
                     /gene="wLcla00500"
                     /blastp_file="uniprot_all.fasta:blastp/wLcla00500.out"
                     /blastp_file="uniprot_all.fasta:blastp/wLcla00520.out"
                     /partial
     gene            complement(39824..40536)
                     /locus_tag="wLcla00510"
                     /fasta_file="/home/lisa/Wolbachia_genomes/Genome_seqs/9_wol_genomes.faa:fasta/wLcla00510.fasta.out"
                     /note="Transposase, IS481 family, contains frameshift
                     mutation"
                     /note="Uniprot:A0A178GXH6"
                     /note="Uniprot:A0A178GXH6_9RICK"
                     /blastp_file="uniprot_all.fasta:blastp/wLcla00510.out"
                     /pseudo
                     /partial
     gene            complement(40590..41339)
                     /locus_tag="wLcla00530"
                     /fasta_file="/home/lisa/Wolbachia_genomes/Genome_seqs/9_wol_genomes.faa:fasta/wLcla00530.fasta.out"
                     /fasta_file="/home/lisa/Wolbachia_genomes/Genome_seqs/9_wol_genomes.faa:fasta/wLcla00540.fasta.out"
                     /note="Uncharacterized protein, in frame stop codon"
                     /note="Uniprot:M9WTW2"
                     /note="Uniprot:M9WTW2_9RICK"
                     /note="Uniprot:H0U127"
                     /note="Uniprot:H0U127_WOLPI"
                     /blastp_file="uniprot_all.fasta:blastp/wLcla00530.out"
                     /blastp_file="uniprot_all.fasta:blastp/wLcla00540.out"
                     /pseudo
     gene            41501..41686
                     /locus_tag="wLcla00550"
                     /note="ID=1_55;partial=00;start_type=ATG;rbs_motif=None;rb
                     s_spacer=None;gc_cont=0.328;conf=54.01;score=0.70;cscore=-
                     0.23;sscore=0.93;rscore=-1.43;uscore=0.36;tscore=2.50;"
                     /note="GenePRIMP:LONGSHORT:SHORT:Homologs:0-276"
     CDS             41501..41686
                     /locus_tag="wLcla00550"
                     /fasta_file="/home/lisa/Wolbachia_genomes/Genome_seqs/9_wol_genomes.faa:fasta/wLcla00550.fasta.out"
                     /product="Transposase, IS481 family"
                     /note="Uniprot:Q93Q81"
                     /note="Uniprot:Q93Q81_9RICK"
                     /gene="wLcla00550"
                     /blastp_file="uniprot_all.fasta:blastp/wLcla00550.out"
     gene            complement(41970..43781)
                     /locus_tag="wLcla00560"
                     /note="ID=1_56;partial=00;start_type=GTG;rbs_motif=None;rb
                     s_spacer=None;gc_cont=0.333;conf=99.99;score=225.10;cscore
                     =227.14;sscore=-2.04;rscore=-1.05;uscore=1.88;tscore=-4.06
                     ;"
     CDS             complement(41970..43781)
                     /locus_tag="wLcla00560"
                     /fasta_file="/home/lisa/Wolbachia_genomes/Genome_seqs/9_wol_genomes.faa:fasta/wLcla00560.fasta.out"
                     /product="Glutamine--fructose-6-phosphate aminotransferase
                     [isomerizing]"
                     /note="Uniprot:Q73HL9"
                     /note="Uniprot:Q73HL9_WOLPM"
                     /gene="glmS"
                     /blastp_file="uniprot_all.fasta:blastp/wLcla00560.out"
     gene            complement(43790..44203)
                     /locus_tag="wLcla00570"
                     /note="ID=1_57;partial=00;start_type=ATG;rbs_motif=GGA/GAG
                     /AGG;rbs_spacer=5-10bp;gc_cont=0.295;conf=100.00;score=57.
                     54;cscore=50.23;sscore=7.32;rscore=1.95;uscore=2.60;tscore
                     =3.41;"
     CDS             complement(43790..44203)
                     /locus_tag="wLcla00570"
                     /fasta_file="/home/lisa/Wolbachia_genomes/Genome_seqs/9_wol_genomes.faa:fasta/wLcla00570.fasta.out"
                     /product="Preprotein translocase, YajC subunit"
                     /note="Uniprot:C0R2L6"
                     /note="Uniprot:C0R2L6_WOLWR"
                     /gene="yajC"
                     /blastp_file="uniprot_all.fasta:blastp/wLcla00570.out"
     tRNA            complement(44334..44410)
                     /locus_tag="wLcla_t340"
                     /ID="tRNA:Asp"
                     /Codon="GTC"
                     /score=92.92
                     /Name="tRNA:Asp"
                     /AminoAcid="Asp"
     gene            44562..45407
                     /locus_tag="wLcla00580"
                     /note="ID=1_58;partial=00;start_type=ATG;rbs_motif=GGA/GAG
                     /AGG;rbs_spacer=5-10bp;gc_cont=0.339;conf=100.00;score=130
                     .95;cscore=130.31;sscore=0.64;rscore=1.95;uscore=-4.72;tsc
                     ore=3.41;"
     CDS             44562..45407
                     /locus_tag="wLcla00580"
                     /fasta_file="/home/lisa/Wolbachia_genomes/Genome_seqs/9_wol_genomes.faa:fasta/wLcla00580.fasta.out"
                     /product="30S ribosomal protein S2"
                     /note="Uniprot:Q73HM1"
                     /note="Uniprot:RS2_WOLPM"
                     /gene="rpsB"
                     /blastp_file="uniprot_all.fasta:blastp/wLcla00580.out"
     gene            45404..46249
                     /locus_tag="wLcla00590"
                     /note="ID=1_59;partial=00;start_type=ATG;rbs_motif=AGGAG(G
                     )/GGAGG;rbs_spacer=13-15bp;gc_cont=0.349;conf=100.00;score
                     =145.95;cscore=139.91;sscore=6.04;rscore=0.86;uscore=0.48;
                     tscore=3.41;"
     CDS             45404..46249
                     /locus_tag="wLcla00590"
                     /fasta_file="/home/lisa/Wolbachia_genomes/Genome_seqs/9_wol_genomes.faa:fasta/wLcla00590.fasta.out"
                     /product="Elongation factor Ts"
                     /note="Uniprot:Q4EB94"
                     /note="Uniprot:Q4EB94_9RICK"
                     /gene="tsf"
                     /blastp_file="uniprot_all.fasta:blastp/wLcla00590.out"
     gene            46233..46976
                     /locus_tag="wLcla00600"
                     /note="ID=1_60;partial=00;start_type=ATG;rbs_motif=None;rb
                     s_spacer=None;gc_cont=0.352;conf=100.00;score=98.32;cscore
                     =95.27;sscore=3.05;rscore=-1.05;uscore=-0.47;tscore=3.41;"
     CDS             46233..46976
                     /locus_tag="wLcla00600"
                     /fasta_file="/home/lisa/Wolbachia_genomes/Genome_seqs/9_wol_genomes.faa:fasta/wLcla00600.fasta.out"
                     /product="Uridylate kinase"
                     /note="Uniprot:A0A0P6P3D2"
                     /note="Uniprot:A0A0P6P3D2_9RICK"
                     /gene="pyrH"
                     /blastp_file="uniprot_all.fasta:blastp/wLcla00600.out"
     gene            46984..47541
                     /locus_tag="wLcla00610"
                     /note="ID=1_61;partial=00;start_type=ATG;rbs_motif=GGA/GAG
                     /AGG;rbs_spacer=5-10bp;gc_cont=0.312;conf=100.00;score=94.
                     16;cscore=86.84;sscore=7.32;rscore=1.95;uscore=0.76;tscore
                     =3.41;"
     CDS             46984..47541
                     /locus_tag="wLcla00610"
                     /fasta_file="/home/lisa/Wolbachia_genomes/Genome_seqs/9_wol_genomes.faa:fasta/wLcla00610.fasta.out"
                     /product="Ribosome-recycling factor"
                     /note="Uniprot:P61311"
                     /note="Uniprot:RRF_WOLPM"
                     /gene="frr"
                     /blastp_file="uniprot_all.fasta:blastp/wLcla00610.out"
     gene            47735..48751
                     /locus_tag="wLcla00620"
                     /note="ID=1_62;partial=00;start_type=ATG;rbs_motif=GGA/GAG
                     /AGG;rbs_spacer=5-10bp;gc_cont=0.311;conf=100.00;score=112
                     .63;cscore=107.13;sscore=5.50;rscore=1.95;uscore=0.79;tsco
                     re=3.41;"
     CDS             47735..48751
                     /locus_tag="wLcla00620"
                     /fasta_file="/home/lisa/Wolbachia_genomes/Genome_seqs/9_wol_genomes.faa:fasta/wLcla00620.fasta.out"
                     /product="Phosphate ABC transporter, periplasmic
                     phosphate-binding protein"
                     /note="Uniprot:Q73I08"
                     /note="Uniprot:Q73I08_WOLPM"
                     /gene="pstS"
                     /blastp_file="uniprot_all.fasta:blastp/wLcla00620.out"
     gene            complement(49384..49974)
                     /locus_tag="wLcla00630"
                     /note="ID=1_63;partial=00;start_type=ATG;rbs_motif=None;rb
                     s_spacer=None;gc_cont=0.350;conf=100.00;score=77.82;cscore
                     =71.81;sscore=6.01;rscore=-1.05;uscore=1.30;tscore=3.41;"
     CDS             complement(49384..49974)
                     /locus_tag="wLcla00630"
                     /fasta_file="/home/lisa/Wolbachia_genomes/Genome_seqs/9_wol_genomes.faa:fasta/wLcla00630.fasta.out"
                     /product="Orotate phosphoribosyltransferase"
                     /note="Uniprot:C0F9H4"
                     /note="Uniprot:C0F9H4_9RICK"
                     /gene="pyrE"
                     /blastp_file="uniprot_all.fasta:blastp/wLcla00630.out"
     gene            complement(49971..51155)
                     /locus_tag="wLcla00640"
                     /note="ID=1_64;partial=00;start_type=ATG;rbs_motif=AGGA/GG
                     AG/GAGG;rbs_spacer=11-12bp;gc_cont=0.332;conf=100.00;score
                     =88.41;cscore=83.76;sscore=4.66;rscore=0.59;uscore=1.30;ts
                     core=3.41;"
     CDS             complement(49971..51155)
                     /locus_tag="wLcla00640"
                     /fasta_file="/home/lisa/Wolbachia_genomes/Genome_seqs/9_wol_genomes.faa:fasta/wLcla00640.fasta.out"
                     /product="Na+/H+-dicarboxylate symporter family protein"
                     /note="Uniprot:C0R5K7"
                     /note="Uniprot:C0R5K7_WOLWR"
                     /gene="wLcla00640"
                     /blastp_file="uniprot_all.fasta:blastp/wLcla00640.out"
     gene            51277..51742
                     /locus_tag="wLcla00650"
                     /fasta_file="/home/lisa/Wolbachia_genomes/Genome_seqs/9_wol_genomes.faa:fasta/wLcla00650.fasta.out"
                     /fasta_file="/home/lisa/Wolbachia_genomes/Genome_seqs/9_wol_genomes.faa:fasta/wLcla00660.fasta.out"
                     /note="Putative membrane protein, contains frameshift
                     mutation"
                     /note="Uniprot:A0A178GZI7"
                     /note="Uniprot:A0A178GZI7_9RICK"
                     /note="Uniprot:A0A060PVH2"
                     /note="Uniprot:A0A060PVH2_9RICK"
                     /blastp_file="uniprot_all.fasta:blastp/wLcla00650.out"
                     /blastp_file="uniprot_all.fasta:blastp/wLcla00660.out"
                     /pseudo
     gene            complement(51825..52709)
                     /locus_tag="wLcla00670"
                     /note="ID=1_67;partial=00;start_type=ATG;rbs_motif=None;rb
                     s_spacer=None;gc_cont=0.368;conf=100.00;score=125.73;cscor
                     e=121.19;sscore=4.54;rscore=-1.05;uscore=0.94;tscore=3.41;
                     "
     CDS             complement(51825..52709)
                     /locus_tag="wLcla00670"
                     /fasta_file="/home/lisa/Wolbachia_genomes/Genome_seqs/9_wol_genomes.faa:fasta/wLcla00670.fasta.out"
                     /product="UDP-N-acetylenolpyruvoylglucosamine reductase"
                     /note="Uniprot:A0A178GW26"
                     /note="Uniprot:A0A178GW26_9RICK"
                     /gene="murB"
                     /blastp_file="uniprot_all.fasta:blastp/wLcla00670.out"
     gene            complement(52700..53578)
                     /locus_tag="wLcla00680"
                     /note="ID=1_68;partial=00;start_type=ATG;rbs_motif=None;rb
                     s_spacer=None;gc_cont=0.359;conf=100.00;score=96.67;cscore
                     =92.67;sscore=4.00;rscore=-1.05;uscore=2.29;tscore=3.41;"
     CDS             complement(52700..53578)
                     /locus_tag="wLcla00680"
                     /fasta_file="/home/lisa/Wolbachia_genomes/Genome_seqs/9_wol_genomes.faa:fasta/wLcla00680.fasta.out"
                     /product="Porphobilinogen deaminase"
                     /note="Uniprot:C0R2M3"
                     /note="Uniprot:HEM3_WOLWR"
                     /gene="hemC"
                     /blastp_file="uniprot_all.fasta:blastp/wLcla00680.out"
     gene            53698..54072
                     /locus_tag="wLcla00690"
                     /note="ID=1_69;partial=00;start_type=ATG;rbs_motif=GGA/GAG
                     /AGG;rbs_spacer=5-10bp;gc_cont=0.333;conf=99.65;score=24.6
                     0;cscore=19.09;sscore=5.50;rscore=1.95;uscore=0.14;tscore=
                     3.41;"
     CDS             53698..54072
                     /locus_tag="wLcla00690"
                     /fasta_file="/home/lisa/Wolbachia_genomes/Genome_seqs/9_wol_genomes.faa:fasta/wLcla00690.fasta.out"
                     /product="Uncharacterized protein"
                     /note="Uniprot:A0A176Q861"
                     /note="Uniprot:A0A176Q861_9RICK"
                     /gene="wLcla00690"
                     /blastp_file="uniprot_all.fasta:blastp/wLcla00690.out"
     gene            54145..55659
                     /locus_tag="wLcla00700"
                     /note="ID=1_70;partial=00;start_type=ATG;rbs_motif=None;rb
                     s_spacer=None;gc_cont=0.341;conf=99.99;score=183.01;cscore
                     =181.14;sscore=1.87;rscore=-1.05;uscore=-0.49;tscore=3.41;
                     "
     CDS             54145..55659
                     /locus_tag="wLcla00700"
                     /fasta_file="/home/lisa/Wolbachia_genomes/Genome_seqs/9_wol_genomes.faa:fasta/wLcla00700.fasta.out"
                     /product="Protein translocase subunit SecD"
                     /note="Uniprot:Q73IR5"
                     /note="Uniprot:Q73IR5_WOLPM"
                     /gene="secD"
                     /blastp_file="uniprot_all.fasta:blastp/wLcla00700.out"
     gene            56140..56427
                     /locus_tag="wLcla00710"
                     /fasta_file="/home/lisa/Wolbachia_genomes/Genome_seqs/9_wol_genomes.faa:fasta/wLcla00710.fasta.out"
                     /note="Transposase, IS630 family, truncation"
                     /note="Uniprot:B0CCM2"
                     /note="Uniprot:B0CCM2_ACAM1"
                     /blastp_file="uniprot_all.fasta:blastp/wLcla00710.out"
                     /pseudo
     gene            complement(56584..56766)
                     /locus_tag="wLcla00720"
                     /note="ID=1_72;partial=00;start_type=ATG;rbs_motif=GGAG/GA
                     GG;rbs_spacer=5-10bp;gc_cont=0.339;conf=97.18;score=15.40;
                     cscore=6.33;sscore=9.06;rscore=4.68;uscore=2.58;tscore=2.4
                     6;"
                     /note="Uniprot:GenePRIMP:LONGSHORT_UNDECIDED:SHORT:Homologs:41-42"
     CDS             complement(56584..56766)
                     /locus_tag="wLcla00720"
                     /fasta_file="/home/lisa/Wolbachia_genomes/Genome_seqs/9_wol_genomes.faa:fasta/wLcla00720.fasta.out"
                     /product="Transposase, IS5 family"
                     /note="Uniprot:A0A0F3RNH4"
                     /note="Uniprot:A0A0F3RNH4_ORITS"
                     /gene="wLcla00720"
                     /blastp_file="uniprot_all.fasta:blastp/wLcla00720.out"
     gene            complement(56990..57904)
                     /locus_tag="wLcla00730"
                     /note="ID=1_73;partial=00;start_type=ATG;rbs_motif=None;rb
                     s_spacer=None;gc_cont=0.317;conf=100.00;score=106.58;cscor
                     e=101.07;sscore=5.51;rscore=-1.05;uscore=3.14;tscore=3.41;
                     "
     CDS             complement(56990..57904)
                     /locus_tag="wLcla00730"
                     /fasta_file="/home/lisa/Wolbachia_genomes/Genome_seqs/9_wol_genomes.faa:fasta/wLcla00730.fasta.out"
                     /product="Surface antigen-related protein"
                     /note="Uniprot:Q73HP5"
                     /note="Uniprot:Q73HP5_WOLPM"
                     /gene="wLcla00730"
                     /blastp_file="uniprot_all.fasta:blastp/wLcla00730.out"
     gene            complement(57964..59190)
                     /locus_tag="wLcla00740"
                     /note="ID=1_74;partial=00;start_type=ATG;rbs_motif=None;rb
                     s_spacer=None;gc_cont=0.326;conf=100.00;score=167.18;cscor
                     e=163.77;sscore=3.41;rscore=-1.05;uscore=1.69;tscore=3.41;
                     "
     CDS             complement(57964..59190)
                     /locus_tag="wLcla00740"
                     /fasta_file="/home/lisa/Wolbachia_genomes/Genome_seqs/9_wol_genomes.faa:fasta/wLcla00740.fasta.out"
                     /product="MiaB-like tRNA modifying enzyme"
                     /note="Uniprot:A0A098AR40"
                     /note="Uniprot:A0A098AR40_9RICK"
                     /gene="wLcla00740"
                     /blastp_file="uniprot_all.fasta:blastp/wLcla00740.out"
     gene            complement(59536..60623)
                     /locus_tag="wLcla00750"
                     /fasta_file="/home/lisa/Wolbachia_genomes/Genome_seqs/9_wol_genomes.faa:fasta/wLcla00750.fasta.out"
                     /fasta_file="/home/lisa/Wolbachia_genomes/Genome_seqs/9_wol_genomes.faa:fasta/wLcla00760.fasta.out"
                     /note="Transposase, IS481 family"
                     /note="Uniprot:A0A178GV19"
                     /note="Uniprot:A0A178GV19_9RICK"
                     /note="Uniprot:A0A178GVA0"
                     /note="Uniprot:A0A178GVA0_9RICK"
                     /blastp_file="uniprot_all.fasta:blastp/wLcla00750.out"
                     /blastp_file="uniprot_all.fasta:blastp/wLcla00760.out"
                     /pseudo
     gene            60716..61243
                     /locus_tag="wLcla00770"
                     /note="ID=1_77;partial=00;start_type=GTG;rbs_motif=GGA/GAG
                     /AGG;rbs_spacer=5-10bp;gc_cont=0.347;conf=99.97;score=34.6
                     5;cscore=37.22;sscore=-2.57;rscore=1.95;uscore=-0.46;tscor
                     e=-4.06;"
     CDS             60716..61243
                     /locus_tag="wLcla00770"
                     /fasta_file="/home/lisa/Wolbachia_genomes/Genome_seqs/9_wol_genomes.faa:fasta/wLcla00770.fasta.out"
                     /product="Putative endonuclease protein"
                     /note="Uniprot:Q73FT0"
                     /note="Uniprot:Q73FT0_WOLPM"
                     /gene="wLcla00770"
                     /blastp_file="uniprot_all.fasta:blastp/wLcla00770.out"
     gene            61328..61868
                     /locus_tag="wLcla00780"
                     /locus_tag="wLcla00790"
                     /locus_tag="wLcla00800"
                     /fasta_file="/home/lisa/Wolbachia_genomes/Genome_seqs/9_wol_genomes.faa:fasta/wLcla00780.fasta.out"
                     /fasta_file="/home/lisa/Wolbachia_genomes/Genome_seqs/9_wol_genomes.faa:fasta/wLcla00790.fasta.out"
                     /fasta_file="/home/lisa/Wolbachia_genomes/Genome_seqs/9_wol_genomes.faa:fasta/wLcla00800.fasta.out"
                     /note="Uncharacterised protein, contains frameshift
                     mutations"
                     /note="Uniprot:A0A0U1D4J8"
                     /note="Uniprot:A0A0U1D4J8_9RICK"
                     /note="Uniprot:C0FA55"
                     /note="Uniprot:C0FA55_9RICK"
                     /note="Uniprot:A0A178GV35"
                     /note="Uniprot:A0A178GV35_9RICK"
                     /blastp_file="uniprot_all.fasta:blastp/wLcla00780.out"
                     /blastp_file="uniprot_all.fasta:blastp/wLcla00790.out"
                     /blastp_file="uniprot_all.fasta:blastp/wLcla00800.out"
                     /pseudo
     gene            complement(62082..62873)
                     /locus_tag="wLcla00810"
                     /note="ID=1_81;partial=00;start_type=ATG;rbs_motif=None;rb
                     s_spacer=None;gc_cont=0.355;conf=100.00;score=80.62;cscore
                     =74.46;sscore=6.16;rscore=-1.05;uscore=2.59;tscore=3.41;"
     CDS             complement(62082..62873)
                     /locus_tag="wLcla00810"
                     /fasta_file="/home/lisa/Wolbachia_genomes/Genome_seqs/9_wol_genomes.faa:fasta/wLcla00810.fasta.out"
                     /product="Prolipoprotein diacylglyceryl transferase"
                     /note="Uniprot:A0A178GWQ1"
                     /note="Uniprot:A0A178GWQ1_9RICK"
                     /gene="lgt"
                     /blastp_file="uniprot_all.fasta:blastp/wLcla00810.out"
     gene            complement(62880..63329)
                     /locus_tag="wLcla00820"
                     /note="ID=1_82;partial=00;start_type=ATG;rbs_motif=None;rb
                     s_spacer=None;gc_cont=0.327;conf=100.00;score=47.53;cscore
                     =43.99;sscore=3.53;rscore=-1.05;uscore=1.17;tscore=3.41;"
     CDS             complement(62880..63329)
                     /locus_tag="wLcla00820"
                     /fasta_file="/home/lisa/Wolbachia_genomes/Genome_seqs/9_wol_genomes.faa:fasta/wLcla00820.fasta.out"
                     /product="SsrA-binding protein"
                     /note="Uniprot:C0R392"
                     /note="Uniprot:SSRP_WOLWR"
                     /gene="smpB"
                     /blastp_file="uniprot_all.fasta:blastp/wLcla00820.out"
     gene            complement(63418..64329)
                     /locus_tag="wLcla00830"
                     /note="ID=1_83;partial=00;start_type=ATG;rbs_motif=AGxAG;r
                     bs_spacer=5-10bp;gc_cont=0.373;conf=100.00;score=133.14;cs
                     core=129.80;sscore=3.35;rscore=-0.78;uscore=1.37;tscore=3.
                     41;"
     CDS             complement(63418..64329)
                     /locus_tag="wLcla00830"
                     /fasta_file="/home/lisa/Wolbachia_genomes/Genome_seqs/9_wol_genomes.faa:fasta/wLcla00830.fasta.out"
                     /product="Ankyrin repeat domain protein"
                     /note="Uniprot:H0U3J5"
                     /note="Uniprot:H0U3J5_WOLPI"
                     /gene="wLcla00830"
                     /blastp_file="uniprot_all.fasta:blastp/wLcla00830.out"
     gene            64433..64954
                     /locus_tag="wLcla00840"
                     /note="ID=1_84;partial=00;start_type=ATG;rbs_motif=None;rb
                     s_spacer=None;gc_cont=0.307;conf=99.97;score=34.81;cscore=
                     30.98;sscore=3.82;rscore=-1.05;uscore=1.46;tscore=3.41;"
     CDS             64433..64954
                     /locus_tag="wLcla00840"
                     /fasta_file="/home/lisa/Wolbachia_genomes/Genome_seqs/9_wol_genomes.faa:fasta/wLcla00840.fasta.out"
                     /product="Na+/H+ ion antiporter family protein"
                     /note="Uniprot:M9WSF6"
                     /note="Uniprot:M9WSF6_9RICK"
                     /gene="wLcla00840"
                     /blastp_file="uniprot_all.fasta:blastp/wLcla00840.out"
     gene            complement(64947..65363)
                     /locus_tag="wLcla00850"
                     /note="ID=1_85;partial=00;start_type=ATG;rbs_motif=GGAG/GA
                     GG;rbs_spacer=5-10bp;gc_cont=0.290;conf=100.00;score=51.27
                     ;cscore=39.50;sscore=11.77;rscore=6.49;uscore=2.52;tscore=
                     3.41;"
     CDS             complement(64947..65363)
                     /locus_tag="wLcla00850"
                     /fasta_file="/home/lisa/Wolbachia_genomes/Genome_seqs/9_wol_genomes.faa:fasta/wLcla00850.fasta.out"
                     /product="Uncharacterized protein"
                     /note="Uniprot:C0F8T7"
                     /note="Uniprot:C0F8T7_9RICK"
                     /gene="wLcla00850"
                     /blastp_file="uniprot_all.fasta:blastp/wLcla00850.out"
     gene            65630..66196
                     /locus_tag="wLcla00860"
                     /note="ID=1_86;partial=00;start_type=ATG;rbs_motif=None;rb
                     s_spacer=None;gc_cont=0.369;conf=100.00;score=69.46;cscore
                     =66.00;sscore=3.46;rscore=-1.05;uscore=1.09;tscore=3.41;"
     CDS             65630..66196
                     /locus_tag="wLcla00860"
                     /fasta_file="/home/lisa/Wolbachia_genomes/Genome_seqs/9_wol_genomes.faa:fasta/wLcla00860.fasta.out"
                     /product="Phosphoribosylglycinamide formyltransferase"
                     /note="Uniprot:Q73H13"
                     /note="Uniprot:Q73H13_WOLPM"
                     /gene="purN"
                     /blastp_file="uniprot_all.fasta:blastp/wLcla00860.out"
     gene            complement(66190..67512)
                     /locus_tag="wLcla00870"
                     /note="ID=1_87;partial=00;start_type=ATG;rbs_motif=AGGAGG;
                     rbs_spacer=5-10bp;gc_cont=0.323;conf=99.99;score=185.78;cs
                     core=173.42;sscore=12.36;rscore=10.93;uscore=-3.17;tscore=
                     3.41;"
     CDS             complement(66190..67512)
                     /locus_tag="wLcla00870"
                     /fasta_file="/home/lisa/Wolbachia_genomes/Genome_seqs/9_wol_genomes.faa:fasta/wLcla00870.fasta.out"
                     /product="Peptidase, M16 family"
                     /note="Uniprot:A0A176Q8T4"
                     /note="Uniprot:A0A176Q8T4_9RICK"
                     /gene="wLcla00870"
                     /blastp_file="uniprot_all.fasta:blastp/wLcla00870.out"
     gene            complement(67499..68827)
                     /locus_tag="wLcla00880"
                     /note="ID=1_88;partial=00;start_type=ATG;rbs_motif=None;rb
                     s_spacer=None;gc_cont=0.330;conf=99.99;score=187.83;cscore
                     =183.56;sscore=4.27;rscore=-1.05;uscore=1.90;tscore=3.41;"
                     /note="GenePRIMP:LONGSHORT:LONG:Homologs:0-13"
     CDS             complement(67499..68827)
                     /locus_tag="wLcla00880"
                     /fasta_file="/home/lisa/Wolbachia_genomes/Genome_seqs/9_wol_genomes.faa:fasta/wLcla00880.fasta.out"
                     /product="Peptidase, M16 family"
                     /note="Uniprot:Q4EC49"
                     /note="Uniprot:Q4EC49_9RICK"
                     /gene="wLcla00880"
                     /blastp_file="uniprot_all.fasta:blastp/wLcla00880.out"
     gene            complement(68832..69308)
                     /locus_tag="wLcla00890"
                     /note="ID=1_89;partial=00;start_type=ATG;rbs_motif=None;rb
                     s_spacer=None;gc_cont=0.306;conf=99.97;score=35.42;cscore=
                     29.55;sscore=5.88;rscore=-1.05;uscore=1.17;tscore=3.41;"
     CDS             complement(68832..69308)
                     /locus_tag="wLcla00890"
                     /fasta_file="/home/lisa/Wolbachia_genomes/Genome_seqs/9_wol_genomes.faa:fasta/wLcla00890.fasta.out"
                     /product="Lipoprotein signal peptidase"
                     /note="Uniprot:C0R385"
                     /note="Uniprot:C0R385_WOLWR"
                     /gene="lspA"
                     /blastp_file="uniprot_all.fasta:blastp/wLcla00890.out"
     gene            complement(69305..70237)
                     /locus_tag="wLcla00900"
                     /note="ID=1_90;partial=00;start_type=ATG;rbs_motif=None;rb
                     s_spacer=None;gc_cont=0.319;conf=100.00;score=103.08;cscor
                     e=97.42;sscore=5.66;rscore=-1.05;uscore=3.95;tscore=3.41;"
     CDS             complement(69305..70237)
                     /locus_tag="wLcla00900"
                     /fasta_file="/home/lisa/Wolbachia_genomes/Genome_seqs/9_wol_genomes.faa:fasta/wLcla00900.fasta.out"
                     /product="Riboflavin biosynthesis protein"
                     /note="Uniprot:A0A098ASV9"
                     /note="Uniprot:A0A098ASV9_9RICK"
                     /gene="ribF"
                     /blastp_file="uniprot_all.fasta:blastp/wLcla00900.out"
     gene            70306..70677
                     /locus_tag="wLcla00910"
                     /note="ID=1_91;partial=00;start_type=GTG;rbs_motif=GGAG/GA
                     GG;rbs_spacer=5-10bp;gc_cont=0.320;conf=100.00;score=51.79
                     ;cscore=46.05;sscore=5.74;rscore=6.49;uscore=3.30;tscore=-
                     4.06;"
     CDS             70306..70677
                     /locus_tag="wLcla00910"
                     /fasta_file="/home/lisa/Wolbachia_genomes/Genome_seqs/9_wol_genomes.faa:fasta/wLcla00910.fasta.out"
                     /product="Glutaredoxin family protein"
                     /note="Uniprot:I7IHU6"
                     /note="Uniprot:I7IHU6_9RICK"
                     /gene="wLcla00910"
                     /blastp_file="uniprot_all.fasta:blastp/wLcla00910.out"
     gene            70773..71645
                     /locus_tag="wLcla00920"
                     /note="ID=1_92;partial=00;start_type=ATG;rbs_motif=None;rb
                     s_spacer=None;gc_cont=0.312;conf=100.00;score=87.52;cscore
                     =82.21;sscore=5.31;rscore=-1.05;uscore=2.95;tscore=3.41;"
     CDS             70773..71645
                     /locus_tag="wLcla00920"
                     /fasta_file="/home/lisa/Wolbachia_genomes/Genome_seqs/9_wol_genomes.faa:fasta/wLcla00920.fasta.out"
                     /product="Uncharacterized protein"
                     /note="Uniprot:M9WZV4"
                     /note="Uniprot:M9WZV4_9RICK"
                     /gene="wLcla00920"
                     /blastp_file="uniprot_all.fasta:blastp/wLcla00920.out"
     gene            complement(71885..73681)
                     /locus_tag="wLcla00930"
                     /note="ID=1_93;partial=00;start_type=ATG;rbs_motif=AGxAG;r
                     bs_spacer=3-4bp;gc_cont=0.377;conf=99.99;score=237.78;csco
                     re=228.94;sscore=8.84;rscore=2.66;uscore=2.77;tscore=3.41;
                     "
     CDS             complement(71885..73681)
                     /locus_tag="wLcla00930"
                     /fasta_file="/home/lisa/Wolbachia_genomes/Genome_seqs/9_wol_genomes.faa:fasta/wLcla00930.fasta.out"
                     /product="Elongation factor 4"
                     /note="Uniprot:C0FAD3"
                     /note="Uniprot:C0FAD3_9RICK"
                     /gene="lepA"
                     /blastp_file="uniprot_all.fasta:blastp/wLcla00930.out"
     gene            complement(73763..74770)
                     /locus_tag="wLcla00940"
                     /note="ID=1_94;partial=00;start_type=ATG;rbs_motif=GGA/GAG
                     /AGG;rbs_spacer=5-10bp;gc_cont=0.321;conf=100.00;score=118
                     .01;cscore=111.89;sscore=6.12;rscore=1.95;uscore=1.41;tsco
                     re=3.41;"
                     /note="GenePRIMP:LONGSHORT:SHORT:Homologs:44-68"
     CDS             complement(73763..74770)
                     /locus_tag="wLcla00940"
                     /fasta_file="/home/lisa/Wolbachia_genomes/Genome_seqs/9_wol_genomes.faa:fasta/wLcla00940.fasta.out"
                     /product="Uncharacterised protein"
                     /note="Uniprot:A0A0U1D5F1"
                     /note="Uniprot:A0A0U1D5F1_9RICK"
                     /gene="wLcla00940"
                     /blastp_file="uniprot_all.fasta:blastp/wLcla00940.out"
     gene            complement(74859..76235)
                     /locus_tag="wLcla00950"
                     /note="ID=1_95;partial=00;start_type=ATG;rbs_motif=GGA/GAG
                     /AGG;rbs_spacer=5-10bp;gc_cont=0.340;conf=100.00;score=170
                     .20;cscore=162.84;sscore=7.36;rscore=1.95;uscore=2.65;tsco
                     re=3.41;"
     CDS             complement(74859..76235)
                     /locus_tag="wLcla00950"
                     /fasta_file="/home/lisa/Wolbachia_genomes/Genome_seqs/9_wol_genomes.faa:fasta/wLcla00950.fasta.out"
                     /product="Malonyl-CoA decarboxylase"
                     /note="Uniprot:Q4EB20"
                     /note="Uniprot:Q4EB20_9RICK"
                     /gene="wLcla00950"
                     /blastp_file="uniprot_all.fasta:blastp/wLcla00950.out"
     gene            76518..77210
                     /locus_tag="wLcla00960"
                     /note="ID=1_96;partial=00;start_type=ATG;rbs_motif=GGA/GAG
                     /AGG;rbs_spacer=5-10bp;gc_cont=0.326;conf=100.00;score=54.
                     20;cscore=49.02;sscore=5.18;rscore=1.95;uscore=-0.18;tscor
                     e=3.41;"
     CDS             76518..77210
                     /locus_tag="wLcla00960"
                     /fasta_file="/home/lisa/Wolbachia_genomes/Genome_seqs/9_wol_genomes.faa:fasta/wLcla00960.fasta.out"
                     /product="Membrane protein, TerC family"
                     /note="Uniprot:Q5GSJ4"
                     /note="Uniprot:Q5GSJ4_WOLTR"
                     /gene="wLcla00960"
                     /blastp_file="uniprot_all.fasta:blastp/wLcla00960.out"
     gene            complement(77459..78163)
                     /locus_tag="wLcla00970"
                     /note="ID=1_97;partial=00;start_type=ATG;rbs_motif=GGA/GAG
                     /AGG;rbs_spacer=5-10bp;gc_cont=0.374;conf=100.00;score=116
                     .16;cscore=110.21;sscore=5.95;rscore=1.95;uscore=1.24;tsco
                     re=3.41;"
     CDS             complement(77459..78163)
                     /locus_tag="wLcla00970"
                     /fasta_file="/home/lisa/Wolbachia_genomes/Genome_seqs/9_wol_genomes.faa:fasta/wLcla00970.fasta.out"
                     /product="Ankyrin repeat domain protein"
                     /note="Uniprot:A4F588"
                     /note="Uniprot:A4F588_9RICK"
                     /gene="ank2"
                     /blastp_file="uniprot_all.fasta:blastp/wLcla00970.out"
     gene            complement(78533..80095)
                     /locus_tag="wLcla00980"
                     /note="ID=1_98;partial=00;start_type=TTG;rbs_motif=GGAGG;r
                     bs_spacer=5-10bp;gc_cont=0.359;conf=99.99;score=193.61;csc
                     ore=190.49;sscore=3.12;rscore=7.83;uscore=2.61;tscore=-6.6
                     8;"
     CDS             complement(78533..80095)
                     /locus_tag="wLcla00980"
                     /fasta_file="/home/lisa/Wolbachia_genomes/Genome_seqs/9_wol_genomes.faa:fasta/wLcla00980.fasta.out"
                     /product="GMP synthase [glutamine-hydrolyzing]"
                     /note="Uniprot:C0F968"
                     /note="Uniprot:C0F968_9RICK"
                     /gene="guaA"
                     /blastp_file="uniprot_all.fasta:blastp/wLcla00980.out"
     gene            complement(80323..81783)
                     /locus_tag="wLcla00990"
                     /note="ID=1_99;partial=00;start_type=ATG;rbs_motif=None;rb
                     s_spacer=None;gc_cont=0.313;conf=100.00;score=163.45;cscor
                     e=159.22;sscore=4.23;rscore=-1.05;uscore=2.52;tscore=3.41;
                     "
     CDS             complement(80323..81783)
                     /locus_tag="wLcla00990"
                     /fasta_file="/home/lisa/Wolbachia_genomes/Genome_seqs/9_wol_genomes.faa:fasta/wLcla00990.fasta.out"
                     /product="Putative type II secretion system protein"
                     /note="Uniprot:A0A059IX11"
                     /note="Uniprot:A0A059IX11_9RICK"
                     /gene="wLcla00990"
                     /blastp_file="uniprot_all.fasta:blastp/wLcla00990.out"
     gene            complement(82362..83140)
                     /locus_tag="wLcla01000"
                     /fasta_file="/home/lisa/Wolbachia_genomes/Genome_seqs/9_wol_genomes.faa:fasta/wLcla01010.fasta.out"
                     /fasta_file="/home/lisa/Wolbachia_genomes/Genome_seqs/9_wol_genomes.faa:fasta/wLcla01000.fasta.out"
                     /note="Uncharacterised protein, contains frameshift
                     mutation and truncation"
                     /note="Uniprot:A0A0U1DC37"
                     /note="Uniprot:A0A0U1DC37_9RICK"
                     /note="Uniprot:B6Y7T1"
                     /note="Uniprot:B6Y7T1_9RICK"
                     /blastp_file="uniprot_all.fasta:blastp/wLcla01010.out"
                     /blastp_file="uniprot_all.fasta:blastp/wLcla01000.out"
                     /pseudo
     gene            complement(83298..84008)
                     /locus_tag="wLcla01020"
                     /note="ID=1_102;partial=00;start_type=ATG;rbs_motif=None;r
                     bs_spacer=None;gc_cont=0.374;conf=99.97;score=34.64;cscore
                     =33.34;sscore=1.30;rscore=-1.05;uscore=-0.41;tscore=3.41;"
     CDS             complement(83298..84008)
                     /locus_tag="wLcla01020"
                     /fasta_file="/home/lisa/Wolbachia_genomes/Genome_seqs/9_wol_genomes.faa:fasta/wLcla01020.fasta.out"
                     /product="Heme exporter protein CcmC"
                     /note="Uniprot:Q73I42"
                     /note="Uniprot:Q73I42_WOLPM"
                     /gene="ccmC"
                     /blastp_file="uniprot_all.fasta:blastp/wLcla01020.out"
     gene            84151..84969
                     /locus_tag="wLcla01030"
                     /note="ID=1_103;partial=00;start_type=TTG;rbs_motif=AGxAG;
                     rbs_spacer=3-4bp;gc_cont=0.312;conf=100.00;score=91.39;csc
                     ore=94.09;sscore=-2.70;rscore=2.66;uscore=1.32;tscore=-6.6
                     8;"
                     /note="GenePRIMP:LONGSHORT:LONG:Homologs:10-10"
     CDS             84151..84969
                     /locus_tag="wLcla01030"
                     /fasta_file="/home/lisa/Wolbachia_genomes/Genome_seqs/9_wol_genomes.faa:fasta/wLcla01030.fasta.out"
                     /product="Putative pyruvate, phosphate dikinase regulatory
                     protein"
                     /note="Uniprot:A0A0U1D4C3"
                     /note="Uniprot:A0A0U1D4C3_9RICK"
                     /gene="wLcla01030"
                     /blastp_file="uniprot_all.fasta:blastp/wLcla01030.out"
     gene            85039..85167
                     /locus_tag="wLcla01040"
                     /note="ID=1_104;partial=00;start_type=ATG;rbs_motif=None;r
                     bs_spacer=None;gc_cont=0.333;conf=76.91;score=5.23;cscore=
                     4.92;sscore=0.31;rscore=-2.08;uscore=0.67;tscore=1.72;"
     CDS             85039..85167
                     /locus_tag="wLcla01040"
                     /fasta_file="/home/lisa/Wolbachia_genomes/Genome_seqs/9_wol_genomes.faa:fasta/wLcla01040.fasta.out"
                     /product="50S ribosomal protein L36"
                     /note="Uniprot:A0A059IWJ3"
                     /note="Uniprot:A0A059IWJ3_9RICK"
                     /gene="rpmJ"
                     /blastp_file="uniprot_all.fasta:blastp/wLcla01040.out"
     gene            complement(85911..87950)
                     /locus_tag="wLcla01050"
                     /note="ID=1_105;partial=00;start_type=ATG;rbs_motif=None;r
                     bs_spacer=None;gc_cont=0.353;conf=99.99;score=227.65;cscor
                     e=223.06;sscore=4.59;rscore=-1.05;uscore=2.88;tscore=3.41;
                     "
     CDS             complement(85911..87950)
                     /locus_tag="wLcla01050"
                     /fasta_file="/home/lisa/Wolbachia_genomes/Genome_seqs/9_wol_genomes.faa:fasta/wLcla01050.fasta.out"
                     /product="ATP-dependent DNA helicase RecG"
                     /note="Uniprot:C0R3P5"
                     /note="Uniprot:C0R3P5_WOLWR"
                     /gene="recG"
                     /blastp_file="uniprot_all.fasta:blastp/wLcla01050.out"
     gene            88095..89064
                     /locus_tag="wLcla01060"
                     /fasta_file="/home/lisa/Wolbachia_genomes/Genome_seqs/9_wol_genomes.faa:fasta/wLcla01060.fasta.out"
                     /fasta_file="/home/lisa/Wolbachia_genomes/Genome_seqs/9_wol_genomes.faa:fasta/wLcla01070.fasta.out"
                     /note="Uncharacterized protein, contains frameshift
                     mutation"
                     /note="Uniprot:B6Y7D4"
                     /note="Uniprot:B6Y7D4_9RICK"
                     /note="Uniprot:A0A178GWI9"
                     /note="Uniprot:A0A178GWI9_9RICK"
                     /blastp_file="uniprot_all.fasta:blastp/wLcla01060.out"
                     /blastp_file="uniprot_all.fasta:blastp/wLcla01070.out"
                     /pseudo
     gene            complement(89435..89683)
                     /locus_tag="wLcla01080"
                     /note="ID=1_108;partial=00;start_type=ATG;rbs_motif=GGAG/G
                     AGG;rbs_spacer=5-10bp;gc_cont=0.365;conf=99.99;score=39.60
                     ;cscore=28.20;sscore=11.40;rscore=6.39;uscore=2.30;tscore=
                     3.36;"
     CDS             complement(89435..89683)
                     /locus_tag="wLcla01080"
                     /fasta_file="/home/lisa/Wolbachia_genomes/Genome_seqs/9_wol_genomes.faa:fasta/wLcla01080.fasta.out"
                     /product="Uncharacterized protein"
                     /note="Uniprot:A0A0P6NPZ5"
                     /note="Uniprot:A0A0P6NPZ5_9RICK"
                     /gene="wLcla01080"
                     /blastp_file="uniprot_all.fasta:blastp/wLcla01080.out"
     gene            complement(90202..90378)
                     /locus_tag="wLcla01090"
                     /note="ID=1_109;partial=00;start_type=TTG;rbs_motif=None;r
                     bs_spacer=None;gc_cont=0.333;conf=64.62;score=2.62;cscore=
                     11.52;sscore=-8.90;rscore=-1.50;uscore=2.85;tscore=-9.60;"
     CDS             complement(90202..90378)
                     /locus_tag="wLcla01090"
                     /fasta_file="/home/lisa/Wolbachia_genomes/Genome_seqs/9_wol_genomes.faa:fasta/wLcla01090.fasta.out"
                     /product="Transposase, IS256 family"
                     /note="Uniprot:B3CNF8"
                     /note="Uniprot:B3CNF8_WOLPP"
                     /gene="wLcla01090"
                     /blastp_file="uniprot_all.fasta:blastp/wLcla01090.out"
     gene            complement(90601..91359)
                     /locus_tag="wLcla01100"
                     /note="ID=1_110;partial=00;start_type=ATG;rbs_motif=None;r
                     bs_spacer=None;gc_cont=0.323;conf=100.00;score=50.36;cscor
                     e=48.57;sscore=1.79;rscore=-1.05;uscore=-1.48;tscore=3.41;
                     "
                     /note="GenePRIMP:LONGSHORT:SHORT:Homologs:0-18"
     CDS             complement(90601..91359)
                     /locus_tag="wLcla01100"
                     /fasta_file="/home/lisa/Wolbachia_genomes/Genome_seqs/9_wol_genomes.faa:fasta/wLcla01100.fasta.out"
                     /product="Cell division protein FtsQ"
                     /note="Uniprot:A0A098ARD9"
                     /note="Uniprot:A0A098ARD9_9RICK"
                     /gene="ftsQ"
                     /blastp_file="uniprot_all.fasta:blastp/wLcla01100.out"
     gene            complement(91340..92287)
                     /locus_tag="wLcla01110"
                     /note="ID=1_111;partial=00;start_type=ATG;rbs_motif=GGA/GA
                     G/AGG;rbs_spacer=5-10bp;gc_cont=0.335;conf=100.00;score=12
                     4.50;cscore=116.50;sscore=8.00;rscore=1.95;uscore=3.29;tsc
                     ore=3.41;"
     CDS             complement(91340..92287)
                     /locus_tag="wLcla01110"
                     /fasta_file="/home/lisa/Wolbachia_genomes/Genome_seqs/9_wol_genomes.faa:fasta/wLcla01110.fasta.out"
                     /product="D-alanine--D-alanine ligase"
                     /note="Uniprot:A0A178GVQ8"
                     /note="Uniprot:A0A178GVQ8_9RICK"
                     /gene="ddl"
                     /blastp_file="uniprot_all.fasta:blastp/wLcla01110.out"
     gene            92743..93066
                     /locus_tag="wLcla01120"
                     /note="ID=1_112;partial=00;start_type=ATG;rbs_motif=AGGAG;
                     rbs_spacer=5-10bp;gc_cont=0.287;conf=100.00;score=44.68;cs
                     core=29.76;sscore=14.92;rscore=7.44;uscore=4.07;tscore=3.4
                     1;"
                     /note="GenePRIMP:UNIQUE"
     CDS             92743..93066
                     /locus_tag="wLcla01120"
                     /fasta_file="/home/lisa/Wolbachia_genomes/Genome_seqs/9_wol_genomes.faa:fasta/wLcla01120.fasta.out"
                     /product="Unique protein"
                     /gene="wLcla01120"
                     /blastp_file="uniprot_all.fasta:blastp/wLcla01120.out"
     gene            93227..93492
                     /locus_tag="wLcla01130"
                     /fasta_file="/home/lisa/Wolbachia_genomes/Genome_seqs/9_wol_genomes.faa:fasta/wLcla01130.fasta.out"
                     /note="Uncharacterised protein, contains frameshift
                     mutation"
                     /note="Uniprot:A0A0U1D481"
                     /note="Uniprot:A0A0U1D481_9RICK"
                     /blastp_file="uniprot_all.fasta:blastp/wLcla01130.out"
                     /pseudo
     gene            complement(93525..93899)
                     /locus_tag="wLcla01140"
                     /note="ID=1_114;partial=00;start_type=ATG;rbs_motif=None;r
                     bs_spacer=None;gc_cont=0.325;conf=99.99;score=38.88;cscore
                     =37.08;sscore=1.80;rscore=-1.05;uscore=0.09;tscore=3.41;"
     CDS             complement(93525..93899)
                     /locus_tag="wLcla01140"
                     /fasta_file="/home/lisa/Wolbachia_genomes/Genome_seqs/9_wol_genomes.faa:fasta/wLcla01140.fasta.out"
                     /product="Ferredoxin, 4Fe-4S"
                     /note="Uniprot:Q4EDC9"
                     /note="Uniprot:Q4EDC9_9RICK"
                     /gene="fdxA"
                     /blastp_file="uniprot_all.fasta:blastp/wLcla01140.out"
     gene            93961..94451
                     /locus_tag="wLcla01150"
                     /fasta_file="/home/lisa/Wolbachia_genomes/Genome_seqs/9_wol_genomes.faa:fasta/wLcla01150.fasta.out"
                     /note="DNA processing chain A, contains frameshift
                     mutation"
                     /note="Uniprot:M9WYK3"
                     /note="Uniprot:M9WYK3_9RICK"
                     /blastp_file="uniprot_all.fasta:blastp/wLcla01150.out"
                     /pseudo
                     /partial
     gene            complement(94476..95077)
                     /locus_tag="wLcla01160"
                     /fasta_file="/home/lisa/Wolbachia_genomes/Genome_seqs/9_wol_genomes.faa:fasta/wLcla01170.fasta.out"
                     /fasta_file="/home/lisa/Wolbachia_genomes/Genome_seqs/9_wol_genomes.faa:fasta/wLcla01160.fasta.out"
                     /note="Transposase, IS481 family, contains frameshift
                     mutation"
                     /note="Uniprot:A0A178GVA0"
                     /note="Uniprot:A0A178GVA0_9RICK"
                     /note="Uniprot:C0R2M9"
                     /note="Uniprot:C0R2M9_WOLWR"
                     /blastp_file="uniprot_all.fasta:blastp/wLcla01170.out"
                     /blastp_file="uniprot_all.fasta:blastp/wLcla01160.out"
                     /pseudo
                     /partial
     gene            complement(95157..97418)
                     /locus_tag="wLcla01180"
                     /note="ID=1_118;partial=00;start_type=ATG;rbs_motif=GGAG/G
                     AGG;rbs_spacer=5-10bp;gc_cont=0.341;conf=99.99;score=338.4
                     7;cscore=330.77;sscore=7.69;rscore=6.49;uscore=-1.56;tscor
                     e=3.41;"
     CDS             complement(95157..97418)
                     /locus_tag="wLcla01180"
                     /fasta_file="/home/lisa/Wolbachia_genomes/Genome_seqs/9_wol_genomes.faa:fasta/wLcla01180.fasta.out"
                     /product="Uncharacterized protein"
                     /note="Uniprot:C0R2U9"
                     /note="Uniprot:C0R2U9_WOLWR"
                     /gene="wLcla01180"
                     /blastp_file="uniprot_all.fasta:blastp/wLcla01180.out"
     gene            complement(97799..99220)
                     /locus_tag="wLcla01190"
                     /note="ID=1_119;partial=00;start_type=ATG;rbs_motif=GGAG/G
                     AGG;rbs_spacer=5-10bp;gc_cont=0.324;conf=100.00;score=129.
                     09;cscore=117.75;sscore=11.34;rscore=6.49;uscore=2.08;tsco
                     re=3.41;"
                     /note="GenePRIMP:LONGSHORT:LONG:Homologs:0-28"
     CDS             complement(97799..99220)
                     /locus_tag="wLcla01190"
                     /fasta_file="/home/lisa/Wolbachia_genomes/Genome_seqs/9_wol_genomes.faa:fasta/wLcla01190.fasta.out"
                     /product="Sodium/alanine symporter family protein"
                     /note="Uniprot:A0A059IWV1"
                     /note="Uniprot:A0A059IWV1_9RICK"
                     /gene="wLcla01190"
                     /blastp_file="uniprot_all.fasta:blastp/wLcla01190.out"
     gene            99523..99768
                     /locus_tag="wLcla01200"
                     /fasta_file="/home/lisa/Wolbachia_genomes/Genome_seqs/9_wol_genomes.faa:fasta/wLcla01200.fasta.out"
                     /note="Putative transposase, disrupted by IS-insertion"
                     /note="Uniprot:A0A178GWZ1"
                     /note="Uniprot:A0A178GWZ1_9RICK"
                     /blastp_file="uniprot_all.fasta:blastp/wLcla01200.out"
                     /pseudo
     gene            99864..100541
                     /locus_tag="wLcla01210"
                     /note="ID=1_121;partial=00;start_type=ATG;rbs_motif=AGGAG;
                     rbs_spacer=5-10bp;gc_cont=0.335;conf=100.00;score=110.01;c
                     score=95.68;sscore=14.34;rscore=7.44;uscore=3.48;tscore=3.
                     41;"
     CDS             99864..100541
                     /locus_tag="wLcla01210"
                     /fasta_file="/home/lisa/Wolbachia_genomes/Genome_seqs/9_wol_genomes.faa:fasta/wLcla01210.fasta.out"
                     /product="Transposase, IS110 family"
                     /note="Uniprot:A0A0Q4J2D6"
                     /note="Uniprot:A0A0Q4J2D6_9SPHN"
                     /gene="wLcla01210"
                     /blastp_file="uniprot_all.fasta:blastp/wLcla01210.out"
     gene            101196..101441
                     /locus_tag="wLcla01220"
                     /fasta_file="/home/lisa/Wolbachia_genomes/Genome_seqs/9_wol_genomes.faa:fasta/wLcla01220.fasta.out"
                     /note="DNA processing chain A, truncation, end of gene"
                     /note="Uniprot:H0U3E8"
                     /note="Uniprot:H0U3E8_WOLPI"
                     /blastp_file="uniprot_all.fasta:blastp/wLcla01220.out"
                     /pseudo
     gene            101696..101836
                     /locus_tag="wLcla01230"
                     /note="ID=1_123;partial=00;start_type=ATG;rbs_motif=GGA/GA
                     G/AGG;rbs_spacer=5-10bp;gc_cont=0.319;conf=82.97;score=6.8
                     9;cscore=3.51;sscore=3.37;rscore=1.08;uscore=1.07;tscore=1
                     .88;"
     CDS             101696..101836
                     /locus_tag="wLcla01230"
                     /fasta_file="/home/lisa/Wolbachia_genomes/Genome_seqs/9_wol_genomes.faa:fasta/wLcla01230.fasta.out"
                     /product="Uncharacterized protein"
                     /note="Uniprot:A0A176Q8I0"
                     /note="Uniprot:A0A176Q8I0_9RICK"
                     /gene="wLcla01230"
                     /blastp_file="uniprot_all.fasta:blastp/wLcla01230.out"
     gene            102011..102109
                     /locus_tag="wLcla01250"
                     /note="ID=1_125;partial=00;start_type=ATG;rbs_motif=GGA/GA
                     G/AGG;rbs_spacer=5-10bp;gc_cont=0.333;conf=65.32;score=2.7
                     5;cscore=-0.25;sscore=3.00;rscore=0.75;uscore=0.73;tscore=
                     1.31;"
     CDS             102011..102109
                     /locus_tag="wLcla01250"
                     /fasta_file="/home/lisa/Wolbachia_genomes/Genome_seqs/9_wol_genomes.faa:fasta/wLcla01250.fasta.out"
                     /product="Uncharacterised protein"
                     /note="Uniprot:A0A0U1DBS7"
                     /note="Uniprot:A0A0U1DBS7_9RICK"
                     /gene="wLcla01250"
                     /blastp_file="uniprot_all.fasta:blastp/wLcla01250.out"
     gene            102467..102754
                     /locus_tag="wLcla01260"
                     /note="ID=1_126;partial=00;start_type=GTG;rbs_motif=None;r
                     bs_spacer=None;gc_cont=0.372;conf=89.33;score=9.24;cscore=
                     15.33;sscore=-6.08;rscore=-1.05;uscore=-0.33;tscore=-4.06;
                     "
     CDS             102467..102754
                     /locus_tag="wLcla01260"
                     /fasta_file="/home/lisa/Wolbachia_genomes/Genome_seqs/9_wol_genomes.faa:fasta/wLcla01260.fasta.out"
                     /product="Transposase, IS630 family"
                     /note="Uniprot:B0CCM2"
                     /note="Uniprot:B0CCM2_ACAM1"
                     /gene="wLcla01260"
                     /blastp_file="uniprot_all.fasta:blastp/wLcla01260.out"
     gene            complement(102905..105556)
                     /locus_tag="wLcla01270"
                     /note="ID=1_127;partial=00;start_type=ATG;rbs_motif=None;r
                     bs_spacer=None;gc_cont=0.357;conf=99.99;score=328.86;cscor
                     e=323.39;sscore=5.47;rscore=-1.05;uscore=3.76;tscore=3.41;
                     "
     CDS             complement(102905..105556)
                     /locus_tag="wLcla01270"
                     /fasta_file="/home/lisa/Wolbachia_genomes/Genome_seqs/9_wol_genomes.faa:fasta/wLcla01270.fasta.out"
                     /product="Protein translocase subunit SecA"
                     /note="Uniprot:Q73HK8"
                     /note="Uniprot:SECA_WOLPM"
                     /gene="secA"
                     /blastp_file="uniprot_all.fasta:blastp/wLcla01270.out"
     gene            105755..106803
                     /locus_tag="wLcla01280"
                     /fasta_file="/home/lisa/Wolbachia_genomes/Genome_seqs/9_wol_genomes.faa:fasta/wLcla01280.fasta.out"
                     /fasta_file="/home/lisa/Wolbachia_genomes/Genome_seqs/9_wol_genomes.faa:fasta/wLcla01290.fasta.out"
                     /note="Uncharacterized protein, contains frameshift
                     mutation"
                     /note="Uniprot:B6Y9G5"
                     /note="Uniprot:B6Y9G5_9RICK"
                     /note="Uniprot:H0U3E3"
                     /note="Uniprot:H0U3E3_WOLPI"
                     /blastp_file="uniprot_all.fasta:blastp/wLcla01280.out"
                     /blastp_file="uniprot_all.fasta:blastp/wLcla01290.out"
                     /pseudo
     gene            106976..107779
                     /locus_tag="wLcla01300"
                     /fasta_file="/home/lisa/Wolbachia_genomes/Genome_seqs/9_wol_genomes.faa:fasta/wLcla01300.fasta.out"
                     /note="Uncharacterized protein, contains frameshift
                     mutation"
                     /note="Uniprot:A0A059IVI2"
                     /note="Uniprot:A0A059IVI2_9RICK"
                     /blastp_file="uniprot_all.fasta:blastp/wLcla01300.out"
                     /pseudo
     gene            107877..109037
                     /locus_tag="wLcla01310"
                     /note="ID=1_131;partial=00;start_type=ATG;rbs_motif=None;r
                     bs_spacer=None;gc_cont=0.339;conf=100.00;score=127.89;csco
                     re=122.66;sscore=5.22;rscore=-1.05;uscore=3.51;tscore=3.41
                     ;"
     CDS             107877..109037
                     /locus_tag="wLcla01310"
                     /fasta_file="/home/lisa/Wolbachia_genomes/Genome_seqs/9_wol_genomes.faa:fasta/wLcla01310.fasta.out"
                     /product="Gram-negative porin outer membrane protein"
                     /note="Uniprot:A0A178GUN8"
                     /note="Uniprot:A0A178GUN8_9RICK"
                     /gene="wLcla01310"
                     /blastp_file="uniprot_all.fasta:blastp/wLcla01310.out"
     gene            109301..110641
                     /locus_tag="wLcla01320"
                     /note="ID=1_132;partial=00;start_type=ATG;rbs_motif=None;r
                     bs_spacer=None;gc_cont=0.353;conf=99.99;score=180.67;cscor
                     e=179.64;sscore=1.02;rscore=-1.05;uscore=-0.69;tscore=3.41
                     ;"
     CDS             109301..110641
                     /locus_tag="wLcla01320"
                     /fasta_file="/home/lisa/Wolbachia_genomes/Genome_seqs/9_wol_genomes.faa:fasta/wLcla01320.fasta.out"
                     /product="DNA recombination protein rmuC-like protein"
                     /note="Uniprot:C0R5M5"
                     /note="Uniprot:C0R5M5_WOLWR"
                     /gene="wLcla01320"
                     /blastp_file="uniprot_all.fasta:blastp/wLcla01320.out"
     gene            complement(110674..111780)
                     /locus_tag="wLcla01330"
                     /note="ID=1_133;partial=00;start_type=ATG;rbs_motif=None;r
                     bs_spacer=None;gc_cont=0.330;conf=100.00;score=139.42;csco
                     re=133.53;sscore=5.89;rscore=-1.05;uscore=4.18;tscore=3.41
                     ;"
     CDS             complement(110674..111780)
                     /locus_tag="wLcla01330"
                     /fasta_file="/home/lisa/Wolbachia_genomes/Genome_seqs/9_wol_genomes.faa:fasta/wLcla01330.fasta.out"
                     /product="D-alanyl-D-alanine carboxypeptidase"
                     /note="Uniprot:Q73IQ6"
                     /note="Uniprot:Q73IQ6_WOLPM"
                     /gene="dacC"
                     /blastp_file="uniprot_all.fasta:blastp/wLcla01330.out"
     gene            112453..113133
                     /locus_tag="wLcla01340"
                     /note="ID=1_134;partial=00;start_type=ATG;rbs_motif=None;r
                     bs_spacer=None;gc_cont=0.327;conf=100.00;score=74.48;cscor
                     e=67.75;sscore=6.73;rscore=-1.05;uscore=4.36;tscore=3.41;"
     CDS             112453..113133
                     /locus_tag="wLcla01340"
                     /fasta_file="/home/lisa/Wolbachia_genomes/Genome_seqs/9_wol_genomes.faa:fasta/wLcla01340.fasta.out"
                     /product="DNA repair protein RadC"
                     /note="Uniprot:A0A178GVK2"
                     /note="Uniprot:A0A178GVK2_9RICK"
                     /gene="radC"
                     /blastp_file="uniprot_all.fasta:blastp/wLcla01340.out"
     gene            complement(113356..114583)
                     /locus_tag="wLcla01350"
                     /fasta_file="/home/lisa/Wolbachia_genomes/Genome_seqs/9_wol_genomes.faa:fasta/wLcla01360.fasta.out"
                     /fasta_file="/home/lisa/Wolbachia_genomes/Genome_seqs/9_wol_genomes.faa:fasta/wLcla01350.fasta.out"
                     /note="Uncharacterized protein, contains frameshift
                     mutations"
                     /note="Uniprot:A0A176Q272"
                     /note="Uniprot:A0A176Q272_9RICK"
                     /note="Uniprot:Q73ID7"
                     /note="Uniprot:Q73ID7_WOLPM"
                     /blastp_file="uniprot_all.fasta:blastp/wLcla01360.out"
                     /blastp_file="uniprot_all.fasta:blastp/wLcla01350.out"
                     /pseudo
     gene            114730..116817
                     /locus_tag="wLcla01370"
                     /note="ID=1_137;partial=00;start_type=ATG;rbs_motif=None;r
                     bs_spacer=None;gc_cont=0.367;conf=100.00;score=130.60;csco
                     re=127.71;sscore=2.89;rscore=-1.05;uscore=0.52;tscore=3.41
                     ;"
     CDS             114730..116817
                     /locus_tag="wLcla01370"
                     /fasta_file="/home/lisa/Wolbachia_genomes/Genome_seqs/9_wol_genomes.faa:fasta/wLcla01370.fasta.out"
                     /product="Cytochrome c-type biogenesis protein CcmF,
                     putative"
                     /note="Uniprot:C0F9H0"
                     /note="Uniprot:C0F9H0_9RICK"
                     /gene="ccmF"
                     /blastp_file="uniprot_all.fasta:blastp/wLcla01370.out"
     gene            complement(116953..119198)
                     /locus_tag="wLcla01380"
                     /fasta_file="/home/lisa/Wolbachia_genomes/Genome_seqs/9_wol_genomes.faa:fasta/wLcla01420.fasta.out"
                     /fasta_file="/home/lisa/Wolbachia_genomes/Genome_seqs/9_wol_genomes.faa:fasta/wLcla01410.fasta.out"
                     /fasta_file="/home/lisa/Wolbachia_genomes/Genome_seqs/9_wol_genomes.faa:fasta/wLcla01380.fasta.out"
                     /fasta_file="/home/lisa/Wolbachia_genomes/Genome_seqs/9_wol_genomes.faa:fasta/wLcla01390.fasta.out"
                     /fasta_file="/home/lisa/Wolbachia_genomes/Genome_seqs/9_wol_genomes.faa:fasta/wLcla01400.fasta.out"
                     /note="Ankyrin repeat domain protein, contains frameshift
                     mutations"
                     /note="Uniprot:A0A176Q864"
                     /note="Uniprot:A0A176Q864_9RICK"
                     /note="Uniprot:A0A178GVL5"
                     /note="Uniprot:A0A178GVL5_9RICK"
                     /note="Uniprot:A0A176Q261"
                     /note="Uniprot:A0A176Q261_9RICK"
                     /note="Uniprot:C0R3D8"
                     /note="Uniprot:C0R3D8_WOLWR"
                     /note="Uniprot:Q9JML0"
                     /note="Uniprot:Q9JML0_9VIRU"
                     /blastp_file="uniprot_all.fasta:blastp/wLcla01420.out"
                     /blastp_file="uniprot_all.fasta:blastp/wLcla01410.out"
                     /blastp_file="uniprot_all.fasta:blastp/wLcla01380.out"
                     /blastp_file="uniprot_all.fasta:blastp/wLcla01390.out"
                     /blastp_file="uniprot_all.fasta:blastp/wLcla01400.out"
                     /pseudo
     gene            119312..121822
                     /locus_tag="wLcla01430"
                     /note="ID=1_143;partial=00;start_type=ATG;rbs_motif=None;r
                     bs_spacer=None;gc_cont=0.363;conf=99.99;score=277.72;cscor
                     e=277.25;sscore=0.47;rscore=-1.05;uscore=-1.90;tscore=3.41
                     ;"
     CDS             119312..121822
                     /locus_tag="wLcla01430"
                     /fasta_file="/home/lisa/Wolbachia_genomes/Genome_seqs/9_wol_genomes.faa:fasta/wLcla01430.fasta.out"
                     /product="DNA mismatch repair protein MutS"
                     /note="Uniprot:P61673"
                     /note="Uniprot:MUTS_WOLPM"
                     /gene="mutS"
                     /blastp_file="uniprot_all.fasta:blastp/wLcla01430.out"
     gene            complement(121884..123070)
                     /locus_tag="wLcla01440"
                     /fasta_file="/home/lisa/Wolbachia_genomes/Genome_seqs/9_wol_genomes.faa:fasta/wLcla01440.fasta.out"
                     /fasta_file="/home/lisa/Wolbachia_genomes/Genome_seqs/9_wol_genomes.faa:fasta/wLcla01450.fasta.out"
                     /fasta_file="/home/lisa/Wolbachia_genomes/Genome_seqs/9_wol_genomes.faa:fasta/wLcla01460.fasta.out"
                     /note="Ankyrin repeat domain protein, contains frameshift
                     mutation and in frame stop codon"
                     /note="Uniprot:M9WXY8"
                     /note="Uniprot:M9WXY8_9RICK"
                     /note="Uniprot:M9WXY8"
                     /note="Uniprot:M9WXY8_9RICK"
                     /note="Uniprot:A0A0P6NQ12"
                     /note="Uniprot:A0A0P6NQ12_9RICK"
                     /blastp_file="uniprot_all.fasta:blastp/wLcla01440.out"
                     /blastp_file="uniprot_all.fasta:blastp/wLcla01450.out"
                     /blastp_file="uniprot_all.fasta:blastp/wLcla01460.out"
                     /pseudo
     gene            123410..125212
                     /locus_tag="wLcla01470"
                     /note="ID=1_147;partial=00;start_type=ATG;rbs_motif=None;r
                     bs_spacer=None;gc_cont=0.364;conf=99.99;score=248.51;cscor
                     e=244.10;sscore=4.41;rscore=-1.05;uscore=2.05;tscore=3.41;
                     "
     CDS             123410..125212
                     /locus_tag="wLcla01470"
                     /fasta_file="/home/lisa/Wolbachia_genomes/Genome_seqs/9_wol_genomes.faa:fasta/wLcla01470.fasta.out"
                     /product="Aspartyl-tRNA synthetase"
                     /note="Uniprot:C0FA35"
                     /note="Uniprot:C0FA35_9RICK"
                     /gene="aspS"
                     /blastp_file="uniprot_all.fasta:blastp/wLcla01470.out"
     gene            125248..126510
                     /locus_tag="wLcla01480"
                     /note="ID=1_148;partial=00;start_type=ATG;rbs_motif=None;r
                     bs_spacer=None;gc_cont=0.336;conf=100.00;score=115.92;csco
                     re=111.07;sscore=4.85;rscore=-1.05;uscore=1.60;tscore=3.41
                     ;"
     CDS             125248..126510
                     /locus_tag="wLcla01480"
                     /fasta_file="/home/lisa/Wolbachia_genomes/Genome_seqs/9_wol_genomes.faa:fasta/wLcla01480.fasta.out"
                     /product="Major facilitator family transporter"
                     /note="Uniprot:I7ITJ8"
                     /note="Uniprot:I7ITJ8_9RICK"
                     /gene="wLcla01480"
                     /blastp_file="uniprot_all.fasta:blastp/wLcla01480.out"
     gene            complement(126518..127441)
                     /locus_tag="wLcla01490"
                     /note="ID=1_149;partial=00;start_type=ATG;rbs_motif=None;r
                     bs_spacer=None;gc_cont=0.335;conf=100.00;score=99.71;cscor
                     e=93.89;sscore=5.83;rscore=-1.05;uscore=3.46;tscore=3.41;"
     CDS             complement(126518..127441)
                     /locus_tag="wLcla01490"
                     /fasta_file="/home/lisa/Wolbachia_genomes/Genome_seqs/9_wol_genomes.faa:fasta/wLcla01490.fasta.out"
                     /product="Pseudouridine synthase"
                     /note="Uniprot:C0R2K2"
                     /note="Uniprot:C0R2K2_WOLWR"
                     /gene="wLcla01490"
                     /blastp_file="uniprot_all.fasta:blastp/wLcla01490.out"
     gene            complement(127552..129900)
                     /locus_tag="wLcla01500"
                     /fasta_file="/home/lisa/Wolbachia_genomes/Genome_seqs/9_wol_genomes.faa:fasta/wLcla01500.fasta.out"
                     /fasta_file="/home/lisa/Wolbachia_genomes/Genome_seqs/9_wol_genomes.faa:fasta/wLcla01510.fasta.out"
                     /fasta_file="/home/lisa/Wolbachia_genomes/Genome_seqs/9_wol_genomes.faa:fasta/wLcla01520.fasta.out"
                     /note="Ankyrin repeat domain protein, contains frameshift
                     mutations"
                     /note="Uniprot:A2DZ67"
                     /note="Uniprot:A2DZ67_TRIVA"
                     /note="Uniprot:A0A0P6P4D5"
                     /note="Uniprot:A0A0P6P4D5_9RICK"
                     /note="Uniprot:H0U1D7"
                     /note="Uniprot:H0U1D7_WOLPI"
                     /blastp_file="uniprot_all.fasta:blastp/wLcla01500.out"
                     /blastp_file="uniprot_all.fasta:blastp/wLcla01510.out"
                     /blastp_file="uniprot_all.fasta:blastp/wLcla01520.out"
                     /pseudo
     gene            130074..131360
                     /locus_tag="wLcla01530"
                     /note="ID=1_153;partial=00;start_type=ATG;rbs_motif=GGA/GA
                     G/AGG;rbs_spacer=5-10bp;gc_cont=0.356;conf=100.00;score=13
                     5.30;cscore=128.99;sscore=6.31;rscore=1.95;uscore=0.95;tsc
                     ore=3.41;"
     CDS             130074..131360
                     /locus_tag="wLcla01530"
                     /fasta_file="/home/lisa/Wolbachia_genomes/Genome_seqs/9_wol_genomes.faa:fasta/wLcla01530.fasta.out"
                     /product="Putative Na+/H+ antiporter"
                     /note="Uniprot:M9WU55"
                     /note="Uniprot:M9WU55_9RICK"
                     /gene="wLcla01530"
                     /blastp_file="uniprot_all.fasta:blastp/wLcla01530.out"
     gene            complement(131535..132548)
                     /locus_tag="wLcla01540"
                     /note="ID=1_154;partial=00;start_type=TTG;rbs_motif=None;r
                     bs_spacer=None;gc_cont=0.361;conf=100.00;score=137.22;csco
                     re=146.16;sscore=-8.94;rscore=-1.05;uscore=-0.56;tscore=-6
                     .68;"
     CDS             complement(131535..132548)
                     /locus_tag="wLcla01540"
                     /fasta_file="/home/lisa/Wolbachia_genomes/Genome_seqs/9_wol_genomes.faa:fasta/wLcla01540.fasta.out"
                     /product="Peptide chain release factor 2"
                     /note="Uniprot:M9X048"
                     /note="Uniprot:M9X048_9RICK"
                     /gene="prfB"
                     /blastp_file="uniprot_all.fasta:blastp/wLcla01540.out"
     gene            132792..134162
                     /locus_tag="wLcla01550"
                     /note="ID=1_155;partial=00;start_type=ATG;rbs_motif=GGA/GA
                     G/AGG;rbs_spacer=5-10bp;gc_cont=0.314;conf=100.00;score=15
                     4.81;cscore=146.27;sscore=8.54;rscore=1.95;uscore=3.17;tsc
                     ore=3.41;"
     CDS             132792..134162
                     /locus_tag="wLcla01550"
                     /fasta_file="/home/lisa/Wolbachia_genomes/Genome_seqs/9_wol_genomes.faa:fasta/wLcla01550.fasta.out"
                     /product="Magnesium transporter MgtE"
                     /note="Uniprot:C0R2R9"
                     /note="Uniprot:C0R2R9_WOLWR"
                     /gene="mgtE"
                     /blastp_file="uniprot_all.fasta:blastp/wLcla01550.out"
     gene            134847..137801
                     /locus_tag="wLcla01580"
                     /note="ID=1_158;partial=00;start_type=ATG;rbs_motif=None;r
                     bs_spacer=None;gc_cont=0.314;conf=99.99;score=399.91;cscor
                     e=399.62;sscore=0.29;rscore=-1.05;uscore=-3.24;tscore=3.41
                     ;"
     CDS             134847..137801
                     /locus_tag="wLcla01580"
                     /fasta_file="/home/lisa/Wolbachia_genomes/Genome_seqs/9_wol_genomes.faa:fasta/wLcla01580.fasta.out"
                     /product="Zeta toxin and ankyrin repeat domain protein"
                     /note="Uniprot:Q4EBT3"
                     /note="Uniprot:Q4EBT3_9RICK"
                     /gene="wLcla01580"
                     /blastp_file="uniprot_all.fasta:blastp/wLcla01580.out"
     gene            137755..137910
                     /locus_tag="wLcla01590"
                     /fasta_file="/home/lisa/Wolbachia_genomes/Genome_seqs/9_wol_genomes.faa:fasta/wLcla01590.fasta.out"
                     /note="Ankyrin repeat domain protein, truncation, end
                     gene"
                     /note="Uniprot:A0A0U1D5B4"
                     /note="Uniprot:A0A0U1D5B4_9RICK"
                     /blastp_file="uniprot_all.fasta:blastp/wLcla01590.out"
                     /pseudo
     gene            138339..138559
                     /locus_tag="wLcla01600"
                     /fasta_file="/home/lisa/Wolbachia_genomes/Genome_seqs/9_wol_genomes.faa:fasta/wLcla01600.fasta.out"
                     /note="Transposase, IS481 family, contains frameshift
                     mutation"
                     /note="Uniprot:A0A178GVA0"
                     /note="Uniprot:A0A178GVA0_9RICK"
                     /blastp_file="uniprot_all.fasta:blastp/wLcla01600.out"
                     /pseudo
                     /partial
     gene            138574..138981
                     /locus_tag="wLcla01610"
                     /note="ID=1_161;partial=00;start_type=TTG;rbs_motif=None;r
                     bs_spacer=None;gc_cont=0.363;conf=100.00;score=45.06;cscor
                     e=51.69;sscore=-6.63;rscore=-1.05;uscore=1.10;tscore=-6.68
                     ;"
                     /note="GenePRIMP:BROKEN:wLcla01600,wLcla01610"
                     /partial
     CDS             138574..138981
                     /locus_tag="wLcla01610"
                     /fasta_file="/home/lisa/Wolbachia_genomes/Genome_seqs/9_wol_genomes.faa:fasta/wLcla01610.fasta.out"
                     /product="Transposase, IS481 family"
                     /note="Uniprot:A0A178GX69"
                     /note="Uniprot:A0A178GX69_9RICK"
                     /gene="wLcla01610"
                     /blastp_file="uniprot_all.fasta:blastp/wLcla01610.out"
                     /partial
     gene            139905..141398
                     /locus_tag="wLcla01630"
                     /fasta_file="/home/lisa/Wolbachia_genomes/Genome_seqs/9_wol_genomes.faa:fasta/wLcla01630.fasta.out"
                     /fasta_file="/home/lisa/Wolbachia_genomes/Genome_seqs/9_wol_genomes.faa:fasta/wLcla01640.fasta.out"
                     /note="Latrotoxin and ankyrin repeat domain protein,
                     contains in frame stop codon"
                     /note="Uniprot:A2FE09"
                     /note="Uniprot:A2FE09_TRIVA"
                     /note="Uniprot:A0A178GYG7"
                     /note="Uniprot:A0A178GYG7_9RICK"
                     /blastp_file="uniprot_all.fasta:blastp/wLcla01630.out"
                     /blastp_file="uniprot_all.fasta:blastp/wLcla01640.out"
                     /pseudo
     gene            complement(141897..142784)
                     /locus_tag="wLcla01650"
                     /note="ID=1_165;partial=00;start_type=ATG;rbs_motif=None;r
                     bs_spacer=None;gc_cont=0.340;conf=99.98;score=36.27;cscore
                     =30.77;sscore=5.50;rscore=-1.05;uscore=1.89;tscore=3.41;"
     CDS             complement(141897..142784)
                     /locus_tag="wLcla01650"
                     /fasta_file="/home/lisa/Wolbachia_genomes/Genome_seqs/9_wol_genomes.faa:fasta/wLcla01650.fasta.out"
                     /product="4-hydroxybenzoate octaprenyltransferase"
                     /note="Uniprot:M9WXB7"
                     /note="Uniprot:M9WXB7_9RICK"
                     /gene="ubiA"
                     /blastp_file="uniprot_all.fasta:blastp/wLcla01650.out"
     gene            complement(142788..143138)
                     /locus_tag="wLcla01660"
                     /note="ID=1_166;partial=00;start_type=ATG;rbs_motif=AGxAG;
                     rbs_spacer=5-10bp;gc_cont=0.288;conf=99.99;score=40.20;csc
                     ore=36.97;sscore=3.23;rscore=-0.78;uscore=-0.58;tscore=3.4
                     1;"
     CDS             complement(142788..143138)
                     /locus_tag="wLcla01660"
                     /fasta_file="/home/lisa/Wolbachia_genomes/Genome_seqs/9_wol_genomes.faa:fasta/wLcla01660.fasta.out"
                     /product="Ribosome-binding factor A"
                     /note="Uniprot:C0F9S6"
                     /note="Uniprot:C0F9S6_9RICK"
                     /gene="wLcla01660"
                     /blastp_file="uniprot_all.fasta:blastp/wLcla01660.out"
     gene            complement(143148..145469)
                     /locus_tag="wLcla01670"
                     /note="ID=1_167;partial=00;start_type=ATG;rbs_motif=None;r
                     bs_spacer=None;gc_cont=0.332;conf=99.99;score=387.96;cscor
                     e=382.41;sscore=5.55;rscore=-1.05;uscore=1.99;tscore=3.41;
                     "
     CDS             complement(143148..145469)
                     /locus_tag="wLcla01670"
                     /fasta_file="/home/lisa/Wolbachia_genomes/Genome_seqs/9_wol_genomes.faa:fasta/wLcla01670.fasta.out"
                     /product="Translation initiation factor IF-2"
                     /note="Uniprot:Q4ECK1"
                     /note="Uniprot:Q4ECK1_9RICK"
                     /gene="infB"
                     /blastp_file="uniprot_all.fasta:blastp/wLcla01670.out"
     gene            complement(145477..147030)
                     /locus_tag="wLcla01680"
                     /note="ID=1_168;partial=00;start_type=ATG;rbs_motif=GGA/GA
                     G/AGG;rbs_spacer=5-10bp;gc_cont=0.323;conf=99.99;score=249
                     .70;cscore=240.99;sscore=8.71;rscore=1.95;uscore=3.35;tsco
                     re=3.41;"
     CDS             complement(145477..147030)
                     /locus_tag="wLcla01680"
                     /fasta_file="/home/lisa/Wolbachia_genomes/Genome_seqs/9_wol_genomes.faa:fasta/wLcla01680.fasta.out"
                     /product="Transcription termination/antitermination
                     protein NusA"
                     /note="Uniprot:M9X1W1"
                     /note="Uniprot:M9X1W1_9RICK"
                     /gene="nusA"
                     /blastp_file="uniprot_all.fasta:blastp/wLcla01680.out"
     gene            complement(147118..150201)
                     /locus_tag="wLcla01690"
                     /note="ID=1_169;partial=00;start_type=ATG;rbs_motif=None;r
                     bs_spacer=None;gc_cont=0.333;conf=99.99;score=358.64;cscor
                     e=356.02;sscore=2.63;rscore=-1.05;uscore=0.92;tscore=3.41;
                     "
     CDS             complement(147118..150201)
                     /locus_tag="wLcla01690"
                     /fasta_file="/home/lisa/Wolbachia_genomes/Genome_seqs/9_wol_genomes.faa:fasta/wLcla01690.fasta.out"
                     /product="Multidrug resistance protein D"
                     /note="Uniprot:H0U3B4"
                     /note="Uniprot:H0U3B4_WOLPI"
                     /gene="acrD"
                     /blastp_file="uniprot_all.fasta:blastp/wLcla01690.out"
     gene            150354..151004
                     /locus_tag="wLcla01700"
                     /note="ID=1_170;partial=00;start_type=ATG;rbs_motif=GGAG/G
                     AGG;rbs_spacer=5-10bp;gc_cont=0.367;conf=100.00;score=106.
                     28;cscore=94.46;sscore=11.82;rscore=6.49;uscore=1.92;tscor
                     e=3.41;"
     CDS             150354..151004
                     /locus_tag="wLcla01700"
                     /fasta_file="/home/lisa/Wolbachia_genomes/Genome_seqs/9_wol_genomes.faa:fasta/wLcla01700.fasta.out"
                     /product="Uncharacterized protein"
                     /note="Uniprot:M9WT58"
                     /note="Uniprot:M9WT58_9RICK"
                     /gene="wLcla01700"
                     /blastp_file="uniprot_all.fasta:blastp/wLcla01700.out"
     gene            complement(151008..151745)
                     /locus_tag="wLcla01710"
                     /note="ID=1_171;partial=00;start_type=GTG;rbs_motif=None;r
                     bs_spacer=None;gc_cont=0.333;conf=100.00;score=73.19;cscor
                     e=74.81;sscore=-1.62;rscore=-1.05;uscore=4.14;tscore=-4.06
                     ;"
     CDS             complement(151008..151745)
                     /locus_tag="wLcla01710"
                     /fasta_file="/home/lisa/Wolbachia_genomes/Genome_seqs/9_wol_genomes.faa:fasta/wLcla01710.fasta.out"
                     /product="Glutamine synthetase"
                     /note="Uniprot:A0A059IX77"
                     /note="Uniprot:A0A059IX77_9RICK"
                     /gene="glnA"
                     /blastp_file="uniprot_all.fasta:blastp/wLcla01710.out"
     gene            152072..153454
                     /locus_tag="wLcla01720"
                     /note="ID=1_172;partial=00;start_type=ATG;rbs_motif=None;r
                     bs_spacer=None;gc_cont=0.335;conf=100.00;score=151.50;csco
                     re=149.09;sscore=2.41;rscore=-1.05;uscore=0.04;tscore=3.41
                     ;"
     CDS             152072..153454
                     /locus_tag="wLcla01720"
                     /fasta_file="/home/lisa/Wolbachia_genomes/Genome_seqs/9_wol_genomes.faa:fasta/wLcla01720.fasta.out"
                     /product="Chromosomal replication initiator protein DnaA"
                     /note="Uniprot:C0R531"
                     /note="Uniprot:C0R531_WOLWR"
                     /gene="dnaA"
                     /blastp_file="uniprot_all.fasta:blastp/wLcla01720.out"
     gene            153612..154487
                     /locus_tag="wLcla01730"
                     /note="ID=1_173;partial=00;start_type=ATG;rbs_motif=AGxAGG
                     /AGGxGG;rbs_spacer=3-4bp;gc_cont=0.347;conf=100.00;score=8
                     9.05;cscore=81.57;sscore=7.49;rscore=0.44;uscore=3.63;tsco
                     re=3.41;"
     CDS             153612..154487
                     /locus_tag="wLcla01730"
                     /fasta_file="/home/lisa/Wolbachia_genomes/Genome_seqs/9_wol_genomes.faa:fasta/wLcla01730.fasta.out"
                     /product="Protein-export membrane protein SecF"
                     /note="Uniprot:Q5GT97"
                     /note="Uniprot:Q5GT97_WOLTR"
                     /gene="secF"
                     /blastp_file="uniprot_all.fasta:blastp/wLcla01730.out"
     gene            complement(154493..155017)
                     /locus_tag="wLcla01740"
                     /note="ID=1_174;partial=00;start_type=ATG;rbs_motif=None;r
                     bs_spacer=None;gc_cont=0.314;conf=100.00;score=51.85;cscor
                     e=48.16;sscore=3.69;rscore=-1.05;uscore=1.98;tscore=3.41;"
     CDS             complement(154493..155017)
                     /locus_tag="wLcla01740"
                     /fasta_file="/home/lisa/Wolbachia_genomes/Genome_seqs/9_wol_genomes.faa:fasta/wLcla01740.fasta.out"
                     /product="Putative aspartyl protease"
                     /note="Uniprot:A0A059IVU6"
                     /note="Uniprot:A0A059IVU6_9RICK"
                     /gene="wLcla01740"
                     /blastp_file="uniprot_all.fasta:blastp/wLcla01740.out"
     gene            155131..156840
                     /locus_tag="wLcla01750"
                     /note="ID=1_175;partial=00;start_type=ATG;rbs_motif=None;r
                     bs_spacer=None;gc_cont=0.311;conf=100.00;score=167.64;csco
                     re=163.40;sscore=4.25;rscore=-1.05;uscore=1.88;tscore=3.41
                     ;"
     CDS             155131..156840
                     /locus_tag="wLcla01750"
                     /fasta_file="/home/lisa/Wolbachia_genomes/Genome_seqs/9_wol_genomes.faa:fasta/wLcla01750.fasta.out"
                     /product="Membrane protein insertase YidC"
                     /note="Uniprot:C0R5L4"
                     /note="Uniprot:C0R5L4_WOLWR"
                     /gene="yidC"
                     /blastp_file="uniprot_all.fasta:blastp/wLcla01750.out"
     gene            156818..157246
                     /locus_tag="wLcla01760"
                     /note="ID=1_176;partial=00;start_type=ATG;rbs_motif=AGxAGG
                     /AGGxGG;rbs_spacer=5-10bp;gc_cont=0.333;conf=100.00;score=
                     64.90;cscore=58.08;sscore=6.82;rscore=3.31;uscore=0.10;tsc
                     ore=3.41;"
     CDS             156818..157246
                     /locus_tag="wLcla01760"
                     /fasta_file="/home/lisa/Wolbachia_genomes/Genome_seqs/9_wol_genomes.faa:fasta/wLcla01760.fasta.out"
                     /product="6,7-dimethyl-8-ribityllumazine synthase"
                     /note="Uniprot:C0R5L5"
                     /note="Uniprot:RISB_WOLWR"
                     /gene="ribH"
                     /blastp_file="uniprot_all.fasta:blastp/wLcla01760.out"
     gene            157246..157728
                     /locus_tag="wLcla01770"
                     /note="ID=1_177;partial=00;start_type=ATG;rbs_motif=None;r
                     bs_spacer=None;gc_cont=0.302;conf=100.00;score=53.27;cscor
                     e=48.57;sscore=4.70;rscore=-1.05;uscore=-1.12;tscore=3.41;
                     "
     CDS             157246..157728
                     /locus_tag="wLcla01770"
                     /fasta_file="/home/lisa/Wolbachia_genomes/Genome_seqs/9_wol_genomes.faa:fasta/wLcla01770.fasta.out"
                     /product="N utilization substance protein B homolog"
                     /note="Uniprot:C0R5L6"
                     /note="Uniprot:C0R5L6_WOLWR"
                     /gene="nusB"
                     /blastp_file="uniprot_all.fasta:blastp/wLcla01770.out"
     gene            complement(158031..158731)
                     /locus_tag="wLcla01780"
                     /fasta_file="/home/lisa/Wolbachia_genomes/Genome_seqs/9_wol_genomes.faa:fasta/wLcla01790.fasta.out"
                     /fasta_file="/home/lisa/Wolbachia_genomes/Genome_seqs/9_wol_genomes.faa:fasta/wLcla01780.fasta.out"
                     /note="Uncharacterized protein, contains frameshift
                     mutation"
                     /note="Uniprot:C0R5L8"
                     /note="Uniprot:C0R5L8_WOLWR"
                     /note="Uniprot:A0A0P6NMU0"
                     /note="Uniprot:A0A0P6NMU0_9RICK"
                     /blastp_file="uniprot_all.fasta:blastp/wLcla01790.out"
                     /blastp_file="uniprot_all.fasta:blastp/wLcla01780.out"
                     /pseudo
     gene            complement(158811..159272)
                     /locus_tag="wLcla01800"
                     /note="ID=1_180;partial=00;start_type=ATG;rbs_motif=None;r
                     bs_spacer=None;gc_cont=0.403;conf=100.00;score=49.63;cscor
                     e=47.11;sscore=2.52;rscore=-1.05;uscore=0.81;tscore=3.41;"
     CDS             complement(158811..159272)
                     /locus_tag="wLcla01800"
                     /fasta_file="/home/lisa/Wolbachia_genomes/Genome_seqs/9_wol_genomes.faa:fasta/wLcla01800.fasta.out"
                     /product="Deoxyuridine 5'-triphosphate
                     nucleotidohydrolase"
                     /note="Uniprot:C0F906"
                     /note="Uniprot:C0F906_9RICK"
                     /gene="dut"
                     /blastp_file="uniprot_all.fasta:blastp/wLcla01800.out"
     gene            159904..160197
                     /locus_tag="wLcla01810"
                     /note="ID=1_181;partial=00;start_type=ATG;rbs_motif=GGAG/G
                     AGG;rbs_spacer=5-10bp;gc_cont=0.320;conf=99.99;score=42.35
                     ;cscore=28.52;sscore=13.84;rscore=6.49;uscore=3.93;tscore=
                     3.41;"
     CDS             159904..160197
                     /locus_tag="wLcla01810"
                     /fasta_file="/home/lisa/Wolbachia_genomes/Genome_seqs/9_wol_genomes.faa:fasta/wLcla01810.fasta.out"
                     /product="Uncharacterized protein"
                     /note="Uniprot:C0R584"
                     /note="Uniprot:C0R584_WOLWR"
                     /gene="wLcla01810"
                     /blastp_file="uniprot_all.fasta:blastp/wLcla01810.out"
     gene            160300..160829
                     /locus_tag="wLcla01820"
                     /fasta_file="/home/lisa/Wolbachia_genomes/Genome_seqs/9_wol_genomes.faa:fasta/wLcla01820.fasta.out"
                     /fasta_file="/home/lisa/Wolbachia_genomes/Genome_seqs/9_wol_genomes.faa:fasta/wLcla01830.fasta.out"
                     /note="Putative head-tail connector phage protein,
                     contains frameshift mutation"
                     /note="Uniprot:A0A0P6NLK3"
                     /note="Uniprot:A0A0P6NLK3_9RICK"
                     /note="Uniprot:Q4ED75"
                     /note="Uniprot:Q4ED75_9RICK"
                     /blastp_file="uniprot_all.fasta:blastp/wLcla01820.out"
                     /blastp_file="uniprot_all.fasta:blastp/wLcla01830.out"
                     /pseudo
     gene            161275..161763
                     /locus_tag="wLcla01840"
                     /note="ID=1_184;partial=00;start_type=TTG;rbs_motif=GGA/GA
                     G/AGG;rbs_spacer=5-10bp;gc_cont=0.321;conf=99.87;score=28.
                     95;cscore=37.14;sscore=-8.19;rscore=1.95;uscore=-2.81;tsco
                     re=-6.68;"
     CDS             161275..161763
                     /locus_tag="wLcla01840"
                     /fasta_file="/home/lisa/Wolbachia_genomes/Genome_seqs/9_wol_genomes.faa:fasta/wLcla01840.fasta.out"
                     /product="Uncharacterized protein"
                     /note="Uniprot:C0FA16"
                     /note="Uniprot:C0FA16_9RICK"
                     /gene="wLcla01840"
                     /blastp_file="uniprot_all.fasta:blastp/wLcla01840.out"
     gene            161738..162127
                     /locus_tag="wLcla01850"
                     /note="ID=1_185;partial=00;start_type=ATG;rbs_motif=AGGAGG
                     ;rbs_spacer=5-10bp;gc_cont=0.323;conf=100.00;score=46.82;c
                     score=31.31;sscore=15.51;rscore=10.93;uscore=1.17;tscore=3
                     .41;"
     CDS             161738..162127
                     /locus_tag="wLcla01850"
                     /fasta_file="/home/lisa/Wolbachia_genomes/Genome_seqs/9_wol_genomes.faa:fasta/wLcla01850.fasta.out"
                     /product="Uncharacterized protein"
                     /note="Uniprot:A0A060PZK7"
                     /note="Uniprot:A0A060PZK7_9RICK"
                     /gene="wLcla01850"
                     /blastp_file="uniprot_all.fasta:blastp/wLcla01850.out"
     gene            162186..162920
                     /locus_tag="wLcla01860"
                     /note="ID=1_186;partial=00;start_type=ATG;rbs_motif=None;r
                     bs_spacer=None;gc_cont=0.386;conf=100.00;score=111.39;csco
                     re=105.35;sscore=6.04;rscore=-1.05;uscore=3.67;tscore=3.41
                     ;"
     CDS             162186..162920
                     /locus_tag="wLcla01860"
                     /fasta_file="/home/lisa/Wolbachia_genomes/Genome_seqs/9_wol_genomes.faa:fasta/wLcla01860.fasta.out"
                     /product="Uncharacterized protein"
                     /note="Uniprot:A0A098ARF6"
                     /note="Uniprot:A0A098ARF6_9RICK"
                     /gene="wLcla01860"
                     /blastp_file="uniprot_all.fasta:blastp/wLcla01860.out"
     gene            complement(162973..163347)
                     /locus_tag="wLcla01870"
                     /note="ID=1_187;partial=00;start_type=ATG;rbs_motif=None;r
                     bs_spacer=None;gc_cont=0.339;conf=99.98;score=38.18;cscore
                     =30.49;sscore=7.69;rscore=-1.05;uscore=2.98;tscore=3.41;"
     CDS             complement(162973..163347)
                     /locus_tag="wLcla01870"
                     /fasta_file="/home/lisa/Wolbachia_genomes/Genome_seqs/9_wol_genomes.faa:fasta/wLcla01870.fasta.out"
                     /product="Holo-[acyl-carrier-protein] synthase"
                     /note="Uniprot:A0A098AT05"
                     /note="Uniprot:A0A098AT05_9RICK"
                     /gene="acpS"
                     /blastp_file="uniprot_all.fasta:blastp/wLcla01870.out"
     gene            complement(163344..164603)
                     /locus_tag="wLcla01880"
                     /note="ID=1_188;partial=00;start_type=ATG;rbs_motif=None;r
                     bs_spacer=None;gc_cont=0.364;conf=100.00;score=175.71;csco
                     re=172.01;sscore=3.70;rscore=-1.05;uscore=1.99;tscore=3.41
                     ;"
     CDS             complement(163344..164603)
                     /locus_tag="wLcla01880"
                     /fasta_file="/home/lisa/Wolbachia_genomes/Genome_seqs/9_wol_genomes.faa:fasta/wLcla01880.fasta.out"
                     /product="Proline--tRNA ligase"
                     /note="Uniprot:C0R3N5"
                     /note="Uniprot:SYP_WOLWR"
                     /gene="proS"
                     /blastp_file="uniprot_all.fasta:blastp/wLcla01880.out"
     gene            complement(164790..166207)
                     /locus_tag="wLcla01890"
                     /fasta_file="/home/lisa/Wolbachia_genomes/Genome_seqs/9_wol_genomes.faa:fasta/wLcla01890.fasta.out"
                     /fasta_file="/home/lisa/Wolbachia_genomes/Genome_seqs/9_wol_genomes.faa:fasta/wLcla01900.fasta.out"
                     /note="Uncharacterized protein, contains frameshift
                     mutation"
                     /note="Uniprot:M9WW12"
                     /note="Uniprot:M9WW12_9RICK"
                     /note="Uniprot:A0A0N8FEZ7"
                     /note="Uniprot:A0A0N8FEZ7_9RICK"
                     /blastp_file="uniprot_all.fasta:blastp/wLcla01890.out"
                     /blastp_file="uniprot_all.fasta:blastp/wLcla01900.out"
                     /pseudo
     gene            166524..167018
                     /locus_tag="wLcla01910"
                     /note="ID=1_191;partial=00;start_type=ATG;rbs_motif=None;r
                     bs_spacer=None;gc_cont=0.424;conf=100.00;score=78.89;cscor
                     e=74.75;sscore=4.14;rscore=-1.05;uscore=1.77;tscore=3.41;"
     CDS             166524..167018
                     /locus_tag="wLcla01910"
                     /fasta_file="/home/lisa/Wolbachia_genomes/Genome_seqs/9_wol_genomes.faa:fasta/wLcla01910.fasta.out"
                     /product="Uncharacterized protein"
                     /note="Uniprot:Q4EBV3"
                     /note="Uniprot:Q4EBV3_9RICK"
                     /gene="wLcla01910"
                     /blastp_file="uniprot_all.fasta:blastp/wLcla01910.out"
     gene            167046..168221
                     /locus_tag="wLcla01920"
                     /note="ID=1_192;partial=00;start_type=GTG;rbs_motif=None;r
                     bs_spacer=None;gc_cont=0.355;conf=100.00;score=139.25;csco
                     re=141.97;sscore=-2.72;rscore=-1.05;uscore=1.40;tscore=-4.
                     06;"
     CDS             167046..168221
                     /locus_tag="wLcla01920"
                     /fasta_file="/home/lisa/Wolbachia_genomes/Genome_seqs/9_wol_genomes.faa:fasta/wLcla01920.fasta.out"
                     /product="1-deoxy-D-xylulose 5-phosphate reductoisomerase"
                     /note="Uniprot:Q4EBV2"
                     /note="Uniprot:Q4EBV2_9RICK"
                     /gene="dxr"
                     /blastp_file="uniprot_all.fasta:blastp/wLcla01920.out"
     gene            complement(168380..168853)
                     /locus_tag="wLcla01930"
                     /fasta_file="/home/lisa/Wolbachia_genomes/Genome_seqs/9_wol_genomes.faa:fasta/wLcla01930.fasta.out"
                     /note="Ankyrin repeat domain protein, disrupted by
                     IS-insertion"
                     /note="Uniprot:A0A178GVR6"
                     /note="Uniprot:A0A178GVR6_9RICK"
                     /blastp_file="uniprot_all.fasta:blastp/wLcla01930.out"
                     /pseudo
     gene            complement(168901..169575)
                     /locus_tag="wLcla01940"
                     /note="ID=1_194;partial=00;start_type=ATG;rbs_motif=None;r
                     bs_spacer=None;gc_cont=0.375;conf=100.00;score=108.67;csco
                     re=108.07;sscore=0.60;rscore=-1.05;uscore=-1.12;tscore=3.4
                     1;"
                     /note="GenePRIMP:BROKEN:wLcla01940,wLcla01950"
                     /partial
     CDS             complement(168901..169575)
                     /locus_tag="wLcla01940"
                     /fasta_file="/home/lisa/Wolbachia_genomes/Genome_seqs/9_wol_genomes.faa:fasta/wLcla01940.fasta.out"
                     /product="Transposase, IS481 family"
                     /note="Uniprot:A0A178GX18"
                     /note="Uniprot:A0A178GX18_9RICK"
                     /gene="wLcla01940"
                     /blastp_file="uniprot_all.fasta:blastp/wLcla01940.out"
                     /partial
     gene            complement(169576..170211)
                     /locus_tag="wLcla01950"
                     /fasta_file="/home/lisa/Wolbachia_genomes/Genome_seqs/9_wol_genomes.faa:fasta/wLcla01950.fasta.out"
                     /note="Transposase, IS481 family, contains frameshift
                     mutation"
                     /note="Uniprot:A0A178GVA0"
                     /note="Uniprot:A0A178GVA0_9RICK"
                     /blastp_file="uniprot_all.fasta:blastp/wLcla01950.out"
                     /pseudo
                     /partial
     gene            complement(170292..170702)
                     /locus_tag="wLcla01960"
                     /fasta_file="/home/lisa/Wolbachia_genomes/Genome_seqs/9_wol_genomes.faa:fasta/wLcla01970.fasta.out"
                     /fasta_file="/home/lisa/Wolbachia_genomes/Genome_seqs/9_wol_genomes.faa:fasta/wLcla01960.fasta.out"
                     /note="Ankyrin repeat domain protein, disrupted by
                     IS-insertion and contains frameshift mutations"
                     /note="Uniprot:M9WQE9"
                     /note="Uniprot:M9WQE9_9RICK"
                     /note="Uniprot:M9WQE9"
                     /note="Uniprot:M9WQE9_9RICK"
                     /blastp_file="uniprot_all.fasta:blastp/wLcla01970.out"
                     /blastp_file="uniprot_all.fasta:blastp/wLcla01960.out"
                     /pseudo
     gene            complement(170771..170878)
                     /locus_tag="wLcla01970"
                     /note="Phosphate-transporting ATPase, truncation, end of
                     gene"
                     /pseudo
     gene            complement(170872..171528)
                     /locus_tag="wLcla01980"
                     /note="ID=1_198;partial=00;start_type=ATG;rbs_motif=AGGA;r
                     bs_spacer=5-10bp;gc_cont=0.347;conf=100.00;score=78.15;csc
                     ore=69.32;sscore=8.83;rscore=4.12;uscore=-0.19;tscore=3.41
                     ;"
     CDS             complement(170872..171528)
                     /locus_tag="wLcla01980"
                     /fasta_file="/home/lisa/Wolbachia_genomes/Genome_seqs/9_wol_genomes.faa:fasta/wLcla01980.fasta.out"
                     /product="Phosphate-transporting ATPase"
                     /note="Uniprot:A0A059IUE8"
                     /note="Uniprot:A0A059IUE8_9RICK"
                     /gene="pstB"
                     /blastp_file="uniprot_all.fasta:blastp/wLcla01980.out"
     gene            complement(171525..172319)
                     /locus_tag="wLcla01990"
                     /note="ID=1_199;partial=00;start_type=ATG;rbs_motif=GGA/GA
                     G/AGG;rbs_spacer=5-10bp;gc_cont=0.370;conf=100.00;score=11
                     8.37;cscore=113.54;sscore=4.83;rscore=1.95;uscore=0.12;tsc
                     ore=3.41;"
     CDS             complement(171525..172319)
                     /locus_tag="wLcla01990"
                     /fasta_file="/home/lisa/Wolbachia_genomes/Genome_seqs/9_wol_genomes.faa:fasta/wLcla01990.fasta.out"
                     /product="4-hydroxy-tetrahydrodipicolinate reductase"
                     /note="Uniprot:Q73I13"
                     /note="Uniprot:DAPB_WOLPM"
                     /gene="dapB"
                     /blastp_file="uniprot_all.fasta:blastp/wLcla01990.out"
     gene            complement(172672..172926)
                     /locus_tag="wLcla02000"
                     /fasta_file="/home/lisa/Wolbachia_genomes/Genome_seqs/9_wol_genomes.faa:fasta/wLcla02000.fasta.out"
                     /note="Uncharacterized protein, truncation"
                     /note="Uniprot:B6Y8A3"
                     /note="Uniprot:B6Y8A3_9RICK"
                     /blastp_file="uniprot_all.fasta:blastp/wLcla02000.out"
                     /pseudo
     gene            complement(173068..174330)
                     /locus_tag="wLcla02010"
                     /fasta_file="/home/lisa/Wolbachia_genomes/Genome_seqs/9_wol_genomes.faa:fasta/wLcla02030.fasta.out"
                     /fasta_file="/home/lisa/Wolbachia_genomes/Genome_seqs/9_wol_genomes.faa:fasta/wLcla02020.fasta.out"
                     /fasta_file="/home/lisa/Wolbachia_genomes/Genome_seqs/9_wol_genomes.faa:fasta/wLcla02010.fasta.out"
                     /note="Uncharacterized protein, contains frameshift
                     mutations"
                     /note="Uniprot:B6Y8A2"
                     /note="Uniprot:B6Y8A2_9RICK"
                     /note="Uniprot:A0A178GW52"
                     /note="Uniprot:A0A178GW52_9RICK"
                     /note="Uniprot:A0A178GW52"
                     /note="Uniprot:A0A178GW52_9RICK"
                     /blastp_file="uniprot_all.fasta:blastp/wLcla02030.out"
                     /blastp_file="uniprot_all.fasta:blastp/wLcla02020.out"
                     /blastp_file="uniprot_all.fasta:blastp/wLcla02010.out"
                     /pseudo
     gene            complement(175121..176284)
                     /locus_tag="wLcla02060"
                     /note="ID=1_206;partial=00;start_type=ATG;rbs_motif=AGGAGG
                     ;rbs_spacer=5-10bp;gc_cont=0.363;conf=100.00;score=150.08;
                     cscore=132.55;sscore=17.53;rscore=10.93;uscore=3.84;tscore
                     =3.41;"
     CDS             complement(175121..176284)
                     /locus_tag="wLcla02060"
                     /fasta_file="/home/lisa/Wolbachia_genomes/Genome_seqs/9_wol_genomes.faa:fasta/wLcla02060.fasta.out"
                     /product="Phage major capsid protein, HK97 family"
                     /note="Uniprot:C0R5Q4"
                     /note="Uniprot:C0R5Q4_WOLWR"
                     /gene="wLcla02060"
                     /blastp_file="uniprot_all.fasta:blastp/wLcla02060.out"
     gene            complement(177106..177786)
                     /locus_tag="wLcla02070"
                     /note="ID=1_207;partial=00;start_type=ATG;rbs_motif=None;r
                     bs_spacer=None;gc_cont=0.376;conf=100.00;score=101.84;csco
                     re=96.64;sscore=5.20;rscore=-1.05;uscore=2.03;tscore=3.41;
                     "
     CDS             complement(177106..177786)
                     /locus_tag="wLcla02070"
                     /fasta_file="/home/lisa/Wolbachia_genomes/Genome_seqs/9_wol_genomes.faa:fasta/wLcla02070.fasta.out"
                     /product="Orotidine 5'-phosphate decarboxylase"
                     /note="Uniprot:I7JEP8"
                     /note="Uniprot:I7JEP8_9RICK"
                     /gene="pyrF"
                     /blastp_file="uniprot_all.fasta:blastp/wLcla02070.out"
     gene            complement(177830..178781)
                     /locus_tag="wLcla02080"
                     /fasta_file="/home/lisa/Wolbachia_genomes/Genome_seqs/9_wol_genomes.faa:fasta/wLcla02090.fasta.out"
                     /fasta_file="/home/lisa/Wolbachia_genomes/Genome_seqs/9_wol_genomes.faa:fasta/wLcla02080.fasta.out"
                     /note="Uncharacterized protein, contains frameshift
                     mutation and truncation"
                     /note="Uniprot:A0A0P6P4M2"
                     /note="Uniprot:A0A0P6P4M2_9RICK"
                     /note="Uniprot:A0A178GYV1"
                     /note="Uniprot:A0A178GYV1_9RICK"
                     /blastp_file="uniprot_all.fasta:blastp/wLcla02090.out"
                     /blastp_file="uniprot_all.fasta:blastp/wLcla02080.out"
                     /pseudo
     gene            complement(178823..181387)
                     /locus_tag="wLcla02100"
                     /note="ID=1_210;partial=00;start_type=ATG;rbs_motif=None;r
                     bs_spacer=None;gc_cont=0.378;conf=99.99;score=279.31;cscor
                     e=278.06;sscore=1.25;rscore=-1.05;uscore=-0.46;tscore=3.41
                     ;"
     CDS             complement(178823..181387)
                     /locus_tag="wLcla02100"
                     /fasta_file="/home/lisa/Wolbachia_genomes/Genome_seqs/9_wol_genomes.faa:fasta/wLcla02100.fasta.out"
                     /product="Valine--tRNA ligase"
                     /note="Uniprot:A0A098ATD6"
                     /note="Uniprot:A0A098ATD6_9RICK"
                     /gene="valS"
                     /blastp_file="uniprot_all.fasta:blastp/wLcla02100.out"
     gene            181520..181852
                     /locus_tag="wLcla02110"
                     /note="ID=1_211;partial=00;start_type=ATG;rbs_motif=None;r
                     bs_spacer=None;gc_cont=0.393;conf=95.63;score=13.42;cscore
                     =16.34;sscore=-2.92;rscore=-1.05;uscore=-5.29;tscore=3.41;
                     "
     CDS             181520..181852
                     /locus_tag="wLcla02110"
                     /fasta_file="/home/lisa/Wolbachia_genomes/Genome_seqs/9_wol_genomes.faa:fasta/wLcla02110.fasta.out"
                     /product="Transposase, IS200 family"
                     /note="Uniprot:C4YWX8"
                     /note="Uniprot:C4YWX8_9RICK"
                     /gene="wLcla02110"
                     /blastp_file="uniprot_all.fasta:blastp/wLcla02110.out"
     gene            181972..182709
                     /locus_tag="wLcla02120"
                     /note="ID=1_212;partial=00;start_type=ATG;rbs_motif=None;r
                     bs_spacer=None;gc_cont=0.299;conf=100.00;score=101.96;csco
                     re=99.83;sscore=2.13;rscore=-1.05;uscore=-0.23;tscore=3.41
                     ;"
     CDS             181972..182709
                     /locus_tag="wLcla02120"
                     /fasta_file="/home/lisa/Wolbachia_genomes/Genome_seqs/9_wol_genomes.faa:fasta/wLcla02120.fasta.out"
                     /product="Uncharacterized protein"
                     /note="Uniprot:Q73HS8"
                     /note="Uniprot:Q73HS8_WOLPM"
                     /gene="wLcla02120"
                     /blastp_file="uniprot_all.fasta:blastp/wLcla02120.out"
     gene            complement(182825..184117)
                     /locus_tag="wLcla02130"
                     /note="ID=1_213;partial=00;start_type=ATG;rbs_motif=None;r
                     bs_spacer=None;gc_cont=0.347;conf=100.00;score=53.79;cscor
                     e=55.14;sscore=-1.35;rscore=-1.05;uscore=-3.06;tscore=3.41
                     ;"
                     /note="GenePRIMP:LONGSHORT:SHORT:Homologs:3-99"
     CDS             complement(182825..184117)
                     /locus_tag="wLcla02130"
                     /fasta_file="/home/lisa/Wolbachia_genomes/Genome_seqs/9_wol_genomes.faa:fasta/wLcla02130.fasta.out"
                     /product="Putative cytochrome c oxidase subunit 1-like
                     protein"
                     /note="Uniprot:M9WZK2"
                     /note="Uniprot:M9WZK2_9RICK"
                     /gene="wLcla02130"
                     /blastp_file="uniprot_all.fasta:blastp/wLcla02130.out"
     gene            184442..185551
                     /locus_tag="wLcla02150"
                     /note="ID=1_215;partial=00;start_type=ATG;rbs_motif=None;r
                     bs_spacer=None;gc_cont=0.329;conf=100.00;score=124.62;csco
                     re=120.90;sscore=3.72;rscore=-1.05;uscore=2.01;tscore=3.41
                     ;"
     CDS             184442..185551
                     /locus_tag="wLcla02150"
                     /fasta_file="/home/lisa/Wolbachia_genomes/Genome_seqs/9_wol_genomes.faa:fasta/wLcla02150.fasta.out"
                     /product="PQQ enzyme repeat family protein"
                     /note="Uniprot:A0A098ASW1"
                     /note="Uniprot:A0A098ASW1_9RICK"
                     /gene="wLcla02150"
                     /blastp_file="uniprot_all.fasta:blastp/wLcla02150.out"
     gene            185544..186923
                     /locus_tag="wLcla02160"
                     /note="ID=1_216;partial=00;start_type=ATG;rbs_motif=GGA/GA
                     G/AGG;rbs_spacer=5-10bp;gc_cont=0.386;conf=99.99;score=204
                     .94;cscore=194.98;sscore=9.97;rscore=1.95;uscore=3.35;tsco
                     re=3.41;"
     CDS             185544..186923
                     /locus_tag="wLcla02160"
                     /fasta_file="/home/lisa/Wolbachia_genomes/Genome_seqs/9_wol_genomes.faa:fasta/wLcla02160.fasta.out"
                     /product="Dihydrolipoyl dehydrogenase"
                     /note="Uniprot:A0A098ARL3"
                     /note="Uniprot:A0A098ARL3_9RICK"
                     /gene="lwLcla02160"
                     /blastp_file="uniprot_all.fasta:blastp/wLcla02160.out"
     gene            186926..187846
                     /locus_tag="wLcla02170"
                     /note="ID=1_217;partial=00;start_type=ATG;rbs_motif=GGAG/G
                     AGG;rbs_spacer=5-10bp;gc_cont=0.338;conf=100.00;score=78.6
                     4;cscore=71.56;sscore=7.08;rscore=6.49;uscore=-2.82;tscore
                     =3.41;"
                     /note="GenePRIMP:LONGSHORT:SHORT:Homologs:0-28"
     CDS             186926..187846
                     /locus_tag="wLcla02170"
                     /fasta_file="/home/lisa/Wolbachia_genomes/Genome_seqs/9_wol_genomes.faa:fasta/wLcla02170.fasta.out"
                     /product="Site-specific recombinase, phage integrase
                     family"
                     /note="Uniprot:C0F9E2"
                     /note="Uniprot:C0F9E2_9RICK"
                     /gene="wLcla02170"
                     /blastp_file="uniprot_all.fasta:blastp/wLcla02170.out"
     gene            187968..188147
                     /locus_tag="wLcla02180"
                     /note="ID=1_218;partial=00;start_type=ATG;rbs_motif=GGA/GA
                     G/AGG;rbs_spacer=5-10bp;gc_cont=0.383;conf=97.83;score=16.
                     56;cscore=15.24;sscore=1.32;rscore=1.38;uscore=-2.47;tscor
                     e=2.42;"
     CDS             187968..188147
                     /locus_tag="wLcla02180"
                     /fasta_file="/home/lisa/Wolbachia_genomes/Genome_seqs/9_wol_genomes.faa:fasta/wLcla02180.fasta.out"
                     /product="Transposase, IS630 family"
                     /note="Uniprot:A0A0P6P4Y8"
                     /note="Uniprot:A0A0P6P4Y8_9RICK"
                     /gene="wLcla02180"
                     /blastp_file="uniprot_all.fasta:blastp/wLcla02180.out"
     gene            188329..188645
                     /locus_tag="wLcla02190"
                     /fasta_file="/home/lisa/Wolbachia_genomes/Genome_seqs/9_wol_genomes.faa:fasta/wLcla02190.fasta.out"
                     /note="Transposase, IS630 family"
                     /note="Uniprot:B7KMA1"
                     /note="Uniprot:B7KMA1_CYAP7"
                     /blastp_file="uniprot_all.fasta:blastp/wLcla02190.out"
                     /pseudo
     gene            complement(188821..189173)
                     /locus_tag="wLcla02200"
                     /fasta_file="/home/lisa/Wolbachia_genomes/Genome_seqs/9_wol_genomes.faa:fasta/wLcla02210.fasta.out"
                     /fasta_file="/home/lisa/Wolbachia_genomes/Genome_seqs/9_wol_genomes.faa:fasta/wLcla02200.fasta.out"
                     /note="Uncharacterized protein, contains frameshift
                     mutation, truncation and in frame stop codon "
                     /note="Uniprot:A0A0P6NTJ1"
                     /note="Uniprot:A0A0P6NTJ1_9RICK"
                     /blastp_file="uniprot_all.fasta:blastp/wLcla02210.out"
                     /blastp_file="uniprot_all.fasta:blastp/wLcla02200.out"
                     /pseudo
     tRNA            complement(189531..189607)
                     /locus_tag="wLcla_t330"
                     /ID="tRNA:Met-3"
                     /Codon="CAT"
                     /score=86.02
                     /Name="tRNA:Met-3"
                     /AminoAcid="Met-3"
     gene            189704..191625
                     /locus_tag="wLcla02220"
                     /fasta_file="/home/lisa/Wolbachia_genomes/Genome_seqs/9_wol_genomes.faa:fasta/wLcla02220.fasta.out"
                     /fasta_file="/home/lisa/Wolbachia_genomes/Genome_seqs/9_wol_genomes.faa:fasta/wLcla02230.fasta.out"
                     /note="ComEC/Rec2 family protein, contains frameshift
                     mutation and truncation"
                     /note="Uniprot:Q4ECG3"
                     /note="Uniprot:Q4ECG3_9RICK"
                     /note="Uniprot:C0F8F9"
                     /note="Uniprot:C0F8F9_9RICK"
                     /blastp_file="uniprot_all.fasta:blastp/wLcla02220.out"
                     /blastp_file="uniprot_all.fasta:blastp/wLcla02230.out"
                     /pseudo
     gene            191770..193578
                     /locus_tag="wLcla02240"
                     /note="ID=1_224;partial=00;start_type=ATG;rbs_motif=AGGA;r
                     bs_spacer=5-10bp;gc_cont=0.307;conf=99.99;score=258.01;csc
                     ore=247.16;sscore=10.85;rscore=4.12;uscore=3.31;tscore=3.4
                     1;"
     CDS             191770..193578
                     /locus_tag="wLcla02240"
                     /fasta_file="/home/lisa/Wolbachia_genomes/Genome_seqs/9_wol_genomes.faa:fasta/wLcla02240.fasta.out"
                     /product="Putative membrane protein"
                     /note="Uniprot:A0A098ASJ9"
                     /note="Uniprot:A0A098ASJ9_9RICK"
                     /gene="wLcla02240"
                     /blastp_file="uniprot_all.fasta:blastp/wLcla02240.out"
     gene            193578..194531
                     /locus_tag="wLcla02250"
                     /note="ID=1_225;partial=00;start_type=GTG;rbs_motif=None;r
                     bs_spacer=None;gc_cont=0.350;conf=100.00;score=105.14;csco
                     re=107.92;sscore=-2.78;rscore=-1.05;uscore=-2.24;tscore=-4
                     .06;"
     CDS             193578..194531
                     /locus_tag="wLcla02250"
                     /fasta_file="/home/lisa/Wolbachia_genomes/Genome_seqs/9_wol_genomes.faa:fasta/wLcla02250.fasta.out"
                     /product="Pseudouridine synthase"
                     /note="Uniprot:C0R4J0"
                     /note="Uniprot:C0R4J0_WOLWR"
                     /gene="wLcla02250"
                     /blastp_file="uniprot_all.fasta:blastp/wLcla02250.out"
     gene            complement(194538..194885)
                     /locus_tag="wLcla02260"
                     /note="ID=1_226;partial=00;start_type=ATG;rbs_motif=None;r
                     bs_spacer=None;gc_cont=0.302;conf=99.27;score=21.38;cscore
                     =21.47;sscore=-0.09;rscore=-1.05;uscore=-1.81;tscore=3.41;
                     "
     CDS             complement(194538..194885)
                     /locus_tag="wLcla02260"
                     /fasta_file="/home/lisa/Wolbachia_genomes/Genome_seqs/9_wol_genomes.faa:fasta/wLcla02260.fasta.out"
                     /product="Diacylglycerol kinase"
                     /note="Uniprot:M9X0M9"
                     /note="Uniprot:M9X0M9_9RICK"
                     /gene="dgkA"
                     /blastp_file="uniprot_all.fasta:blastp/wLcla02260.out"
     gene            complement(195156..198443)
                     /locus_tag="wLcla02270"
                     /note="ID=1_227;partial=00;start_type=ATG;rbs_motif=None;r
                     bs_spacer=None;gc_cont=0.380;conf=99.99;score=447.66;cscor
                     e=444.49;sscore=3.18;rscore=-1.05;uscore=1.46;tscore=3.41;
                     "
     CDS             complement(195156..198443)
                     /locus_tag="wLcla02270"
                     /fasta_file="/home/lisa/Wolbachia_genomes/Genome_seqs/9_wol_genomes.faa:fasta/wLcla02270.fasta.out"
                     /product="Carbamoyl-phosphate synthase large chain"
                     /note="Uniprot:Q73FN1"
                     /note="Uniprot:Q73FN1_WOLPM"
                     /gene="carB"
                     /blastp_file="uniprot_all.fasta:blastp/wLcla02270.out"
     gene            complement(198873..199637)
                     /locus_tag="wLcla02280"
                     /note="ID=1_228;partial=00;start_type=ATG;rbs_motif=None;r
                     bs_spacer=None;gc_cont=0.375;conf=100.00;score=91.86;cscor
                     e=86.62;sscore=5.24;rscore=-1.05;uscore=1.69;tscore=3.41;"
     CDS             complement(198873..199637)
                     /locus_tag="wLcla02280"
                     /fasta_file="/home/lisa/Wolbachia_genomes/Genome_seqs/9_wol_genomes.faa:fasta/wLcla02280.fasta.out"
                     /product="Oxidoreductase, short-chain
                     dehydrogenase/reductase family"
                     /note="Uniprot:C0F9M0"
                     /note="Uniprot:C0F9M0_9RICK"
                     /gene="wLcla02280"
                     /blastp_file="uniprot_all.fasta:blastp/wLcla02280.out"
     gene            complement(199624..200439)
                     /locus_tag="wLcla02290"
                     /note="ID=1_229;partial=00;start_type=GTG;rbs_motif=None;r
                     bs_spacer=None;gc_cont=0.331;conf=99.93;score=31.71;cscore
                     =36.65;sscore=-4.95;rscore=-1.05;uscore=0.81;tscore=-4.06;
                     "
     CDS             complement(199624..200439)
                     /locus_tag="wLcla02290"
                     /fasta_file="/home/lisa/Wolbachia_genomes/Genome_seqs/9_wol_genomes.faa:fasta/wLcla02290.fasta.out"
                     /product="Virulence factor BrkB family protein"
                     /note="Uniprot:A0A098ATT1"
                     /note="Uniprot:A0A098ATT1_9RICK"
                     /gene="wLcla02290"
                     /blastp_file="uniprot_all.fasta:blastp/wLcla02290.out"
     gene            200568..200921
                     /locus_tag="wLcla02300"
                     /note="ID=1_230;partial=00;start_type=ATG;rbs_motif=GGAGG;
                     rbs_spacer=3-4bp;gc_cont=0.390;conf=100.00;score=51.81;csc
                     ore=38.41;sscore=13.40;rscore=9.44;uscore=0.55;tscore=3.41
                     ;"
     CDS             200568..200921
                     /locus_tag="wLcla02300"
                     /fasta_file="/home/lisa/Wolbachia_genomes/Genome_seqs/9_wol_genomes.faa:fasta/wLcla02300.fasta.out"
                     /product="TrbC/VIRB2 family protein"
                     /note="Uniprot:C0R500"
                     /note="Uniprot:C0R500_WOLWR"
                     /gene="wLcla02300"
                     /blastp_file="uniprot_all.fasta:blastp/wLcla02300.out"
     gene            202144..202680
                     /locus_tag="wLcla02310"
                     /note="ID=1_231;partial=00;start_type=ATG;rbs_motif=AGGAG;
                     rbs_spacer=5-10bp;gc_cont=0.368;conf=100.00;score=74.21;cs
                     core=60.53;sscore=13.68;rscore=7.44;uscore=3.48;tscore=3.4
                     1;"
                     /partial
     CDS             202144..202680
                     /locus_tag="wLcla02310"
                     /fasta_file="/home/lisa/Wolbachia_genomes/Genome_seqs/9_wol_genomes.faa:fasta/wLcla02310.fasta.out"
                     /product="Transposase, IS110 family, end contig"
                     /note="Uniprot:A0A176ZAS9"
                     /note="Uniprot:A0A176ZAS9_9BRAD"
                     /gene="wLcla02310"
                     /blastp_file="uniprot_all.fasta:blastp/wLcla02310.out"
                     /partial
     gene            complement(203188..204618)
                     /locus_tag="wLcla02320"
                     /note="ID=1_232;partial=00;start_type=ATG;rbs_motif=None;r
                     bs_spacer=None;gc_cont=0.353;conf=99.99;score=185.36;cscor
                     e=181.04;sscore=4.32;rscore=-1.05;uscore=2.61;tscore=3.41;
                     "
     CDS             complement(203188..204618)
                     /locus_tag="wLcla02320"
                     /fasta_file="/home/lisa/Wolbachia_genomes/Genome_seqs/9_wol_genomes.faa:fasta/wLcla02320.fasta.out"
                     /product="Aspartyl/glutamyl-tRNA(Asn/Gln) amidotransferase
                     subunit B"
                     /note="Uniprot:Q4EBT4"
                     /note="Uniprot:Q4EBT4_9RICK"
                     /gene="gatB"
                     /blastp_file="uniprot_all.fasta:blastp/wLcla02320.out"
     gene            complement(204824..205804)
                     /locus_tag="wLcla02330"
                     /note="ID=1_233;partial=00;start_type=ATG;rbs_motif=None;r
                     bs_spacer=None;gc_cont=0.360;conf=100.00;score=139.29;csco
                     re=136.79;sscore=2.50;rscore=-1.05;uscore=0.79;tscore=3.41
                     ;"
     CDS             complement(204824..205804)
                     /locus_tag="wLcla02330"
                     /fasta_file="/home/lisa/Wolbachia_genomes/Genome_seqs/9_wol_genomes.faa:fasta/wLcla02330.fasta.out"
                     /product="Pyruvate dehydrogenase E1 component subunit
                     alpha"
                     /note="Uniprot:C0FA32"
                     /note="Uniprot:C0FA32_9RICK"
                     /gene="pdhA"
                     /blastp_file="uniprot_all.fasta:blastp/wLcla02330.out"
     gene            205870..206298
                     /locus_tag="wLcla02340"
                     /note="ID=1_234;partial=00;start_type=ATG;rbs_motif=None;r
                     bs_spacer=None;gc_cont=0.345;conf=99.86;score=28.52;cscore
                     =24.17;sscore=4.35;rscore=-1.05;uscore=1.98;tscore=3.41;"
     CDS             205870..206298
                     /locus_tag="wLcla02340"
                     /fasta_file="/home/lisa/Wolbachia_genomes/Genome_seqs/9_wol_genomes.faa:fasta/wLcla02340.fasta.out"
                     /product="Uncharacterized protein"
                     /note="Uniprot:A0A178GWG7"
                     /note="Uniprot:A0A178GWG7_9RICK"
                     /gene="wLcla02340"
                     /blastp_file="uniprot_all.fasta:blastp/wLcla02340.out"
     gene            206453..207964
                     /locus_tag="wLcla02350"
                     /note="ID=1_235;partial=00;start_type=ATG;rbs_motif=AGxAG;
                     rbs_spacer=5-10bp;gc_cont=0.350;conf=99.99;score=211.41;cs
                     core=208.32;sscore=3.09;rscore=-0.78;uscore=0.46;tscore=3.
                     41;"
     CDS             206453..207964
                     /locus_tag="wLcla02350"
                     /fasta_file="/home/lisa/Wolbachia_genomes/Genome_seqs/9_wol_genomes.faa:fasta/wLcla02350.fasta.out"
                     /product="Secretion protein, HlyD family"
                     /note="Uniprot:Q4EAS4"
                     /note="Uniprot:Q4EAS4_9RICK"
                     /gene="wLcla02350"
                     /blastp_file="uniprot_all.fasta:blastp/wLcla02350.out"
     gene            208493..209257
                     /locus_tag="wLcla02360"
                     /note="ID=1_236;partial=00;start_type=ATG;rbs_motif=None;r
                     bs_spacer=None;gc_cont=0.340;conf=100.00;score=89.38;cscor
                     e=84.25;sscore=5.12;rscore=-1.05;uscore=3.41;tscore=3.41;"
     CDS             208493..209257
                     /locus_tag="wLcla02360"
                     /fasta_file="/home/lisa/Wolbachia_genomes/Genome_seqs/9_wol_genomes.faa:fasta/wLcla02360.fasta.out"
                     /product="Cytochrome c oxidase subunit 2"
                     /note="Uniprot:A0A098AT36"
                     /note="Uniprot:A0A098AT36_9RICK"
                     /gene="coxB"
                     /blastp_file="uniprot_all.fasta:blastp/wLcla02360.out"
     gene            209273..210823
                     /locus_tag="wLcla02370"
                     /note="ID=1_237;partial=00;start_type=ATG;rbs_motif=GGAG/G
                     AGG;rbs_spacer=5-10bp;gc_cont=0.376;conf=100.00;score=151.
                     09;cscore=135.61;sscore=15.48;rscore=6.49;uscore=4.46;tsco
                     re=3.41;"
     CDS             209273..210823
                     /locus_tag="wLcla02370"
                     /fasta_file="/home/lisa/Wolbachia_genomes/Genome_seqs/9_wol_genomes.faa:fasta/wLcla02370.fasta.out"
                     /product="Cytochrome c oxidase subunit 1"
                     /note="Uniprot:H0U252"
                     /note="Uniprot:H0U252_WOLPI"
                     /gene="coxA"
                     /blastp_file="uniprot_all.fasta:blastp/wLcla02370.out"
     gene            210825..211712
                     /locus_tag="wLcla02380"
                     /note="ID=1_238;partial=00;start_type=ATG;rbs_motif=None;r
                     bs_spacer=None;gc_cont=0.365;conf=100.00;score=59.42;cscor
                     e=60.88;sscore=-1.46;rscore=-1.05;uscore=-5.09;tscore=3.41
                     ;"
     CDS             210825..211712
                     /locus_tag="wLcla02380"
                     /fasta_file="/home/lisa/Wolbachia_genomes/Genome_seqs/9_wol_genomes.faa:fasta/wLcla02380.fasta.out"
                     /product="Protoheme IX farnesyltransferase"
                     /note="Uniprot:Q73I75"
                     /note="Uniprot:COXX_WOLPM"
                     /gene="ctaB"
                     /blastp_file="uniprot_all.fasta:blastp/wLcla02380.out"
     gene            211888..212325
                     /locus_tag="wLcla02390"
                     /note="ID=1_239;partial=00;start_type=ATG;rbs_motif=None;r
                     bs_spacer=None;gc_cont=0.349;conf=100.00;score=50.00;cscor
                     e=45.88;sscore=4.13;rscore=-1.05;uscore=1.76;tscore=3.41;"
     CDS             211888..212325
                     /locus_tag="wLcla02390"
                     /fasta_file="/home/lisa/Wolbachia_genomes/Genome_seqs/9_wol_genomes.faa:fasta/wLcla02390.fasta.out"
                     /product="Ribonuclease H"
                     /note="Uniprot:C0R2X2"
                     /note="Uniprot:RNH_WOLWR"
                     /gene="rnhA"
                     /blastp_file="uniprot_all.fasta:blastp/wLcla02390.out"
     gene            212318..215254
                     /locus_tag="wLcla02400"
                     /note="ID=1_240;partial=00;start_type=ATG;rbs_motif=None;r
                     bs_spacer=None;gc_cont=0.310;conf=99.99;score=368.12;cscor
                     e=367.48;sscore=0.64;rscore=-1.05;uscore=-2.98;tscore=3.41
                     ;"
     CDS             212318..215254
                     /locus_tag="wLcla02400"
                     /fasta_file="/home/lisa/Wolbachia_genomes/Genome_seqs/9_wol_genomes.faa:fasta/wLcla02400.fasta.out"
                     /product="AsmA-like C-terminal region protein"
                     /note="Uniprot:A0A060PVP8"
                     /note="Uniprot:A0A060PVP8_9RICK"
                     /gene="wLcla02400"
                     /blastp_file="uniprot_all.fasta:blastp/wLcla02400.out"
     gene            complement(215285..215716)
                     /locus_tag="wLcla02410"
                     /note="ID=1_241;partial=00;start_type=ATG;rbs_motif=None;r
                     bs_spacer=None;gc_cont=0.338;conf=90.80;score=9.96;cscore=
                     7.81;sscore=2.15;rscore=-1.05;uscore=-0.22;tscore=3.41;"
                     /note="GenePRIMP:LONGSHORT:LONG:Homologs:0-34"
     CDS             complement(215285..215716)
                     /locus_tag="wLcla02410"
                     /fasta_file="/home/lisa/Wolbachia_genomes/Genome_seqs/9_wol_genomes.faa:fasta/wLcla02410.fasta.out"
                     /product="Uncharacterized conserved membrane protein"
                     /note="Uniprot:Q5GRV5"
                     /note="Uniprot:Q5GRV5_WOLTR"
                     /gene="wLcla02410"
                     /blastp_file="uniprot_all.fasta:blastp/wLcla02410.out"
     gene            complement(215667..217061)
                     /locus_tag="wLcla02420"
                     /note="ID=1_242;partial=00;start_type=ATG;rbs_motif=None;r
                     bs_spacer=None;gc_cont=0.343;conf=99.99;score=188.06;cscor
                     e=184.77;sscore=3.29;rscore=-1.05;uscore=-0.32;tscore=3.41
                     ;"
     CDS             complement(215667..217061)
                     /locus_tag="wLcla02420"
                     /fasta_file="/home/lisa/Wolbachia_genomes/Genome_seqs/9_wol_genomes.faa:fasta/wLcla02420.fasta.out"
                     /product="Cysteine--tRNA ligase"
                     /note="Uniprot:C0R5B6"
                     /note="Uniprot:SYC_WOLWR"
                     /gene="cysS"
                     /blastp_file="uniprot_all.fasta:blastp/wLcla02420.out"
     gene            complement(217054..217710)
                     /locus_tag="wLcla02430"
                     /note="ID=1_243;partial=00;start_type=GTG;rbs_motif=GGA/GA
                     G/AGG;rbs_spacer=5-10bp;gc_cont=0.330;conf=100.00;score=58
                     .31;cscore=58.85;sscore=-0.54;rscore=1.95;uscore=1.57;tsco
                     re=-4.06;"
     CDS             complement(217054..217710)
                     /locus_tag="wLcla02430"
                     /fasta_file="/home/lisa/Wolbachia_genomes/Genome_seqs/9_wol_genomes.faa:fasta/wLcla02430.fasta.out"
                     /product="Exopolysaccharide synthesis ExoD-like protein"
                     /note="Uniprot:M9WZ39"
                     /note="Uniprot:M9WZ39_9RICK"
                     /gene="wLcla02430"
                     /blastp_file="uniprot_all.fasta:blastp/wLcla02430.out"
     gene            complement(217837..218004)
                     /locus_tag="wLcla02440"
                     /note="ID=1_244;partial=00;start_type=ATG;rbs_motif=GGAGG;
                     rbs_spacer=5-10bp;gc_cont=0.357;conf=99.49;score=22.98;csc
                     ore=14.18;sscore=8.80;rscore=5.17;uscore=1.37;tscore=2.25;
                     "
     CDS             complement(217837..218004)
                     /locus_tag="wLcla02440"
                     /fasta_file="/home/lisa/Wolbachia_genomes/Genome_seqs/9_wol_genomes.faa:fasta/wLcla02440.fasta.out"
                     /product="Sec-independent protein translocase protein
                     TatA"
                     /note="Uniprot:H0U244"
                     /note="Uniprot:H0U244_WOLPI"
                     /gene="tatA"
                     /blastp_file="uniprot_all.fasta:blastp/wLcla02440.out"
     gene            complement(218145..218882)
                     /locus_tag="wLcla02450"
                     /note="ID=1_245;partial=00;start_type=ATG;rbs_motif=None;r
                     bs_spacer=None;gc_cont=0.322;conf=100.00;score=75.54;cscor
                     e=72.79;sscore=2.74;rscore=-1.05;uscore=1.03;tscore=3.41;"
     CDS             complement(218145..218882)
                     /locus_tag="wLcla02450"
                     /fasta_file="/home/lisa/Wolbachia_genomes/Genome_seqs/9_wol_genomes.faa:fasta/wLcla02450.fasta.out"
                     /product="ABC transporter, ATP-binding protein"
                     /note="Uniprot:C0R5B2"
                     /note="Uniprot:C0R5B2_WOLWR"
                     /gene="wLcla02450"
                     /blastp_file="uniprot_all.fasta:blastp/wLcla02450.out"
     tRNA            219034..219107
                     /locus_tag="wLcla_t10"
                     /ID="tRNA:Arg"
                     /Codon="CCT"
                     /score=68.12
                     /Name="tRNA:Arg"
                     /AminoAcid="Arg"
     gene            complement(219174..220444)
                     /locus_tag="wLcla02460"
                     /fasta_file="/home/lisa/Wolbachia_genomes/Genome_seqs/9_wol_genomes.faa:fasta/wLcla02460.fasta.out"
                     /fasta_file="/home/lisa/Wolbachia_genomes/Genome_seqs/9_wol_genomes.faa:fasta/wLcla02470.fasta.out"
                     /note="Ankyrin repeats domain protein, contains frameshift
                     mutation and is disrupted by IS-insertion"
                     /note="Uniprot:A0A176Q8Z1"
                     /note="Uniprot:A0A176Q8Z1_9RICK"
                     /note="Uniprot:Q73H80"
                     /note="Uniprot:Q73H80_WOLPM"
                     /blastp_file="uniprot_all.fasta:blastp/wLcla02460.out"
                     /blastp_file="uniprot_all.fasta:blastp/wLcla02470.out"
                     /pseudo
     gene            220526..221325
                     /locus_tag="wLcla02480"
                     /fasta_file="/home/lisa/Wolbachia_genomes/Genome_seqs/9_wol_genomes.faa:fasta/wLcla02480.fasta.out"
                     /fasta_file="/home/lisa/Wolbachia_genomes/Genome_seqs/9_wol_genomes.faa:fasta/wLcla02490.fasta.out"
                     /note="Transposase, Is481 family, contains frameshift
                     mutation"
                     /note="Uniprot:A0A178GVA0"
                     /note="Uniprot:A0A178GVA0_9RICK"
                     /note="Uniprot:C0R585"
                     /note="Uniprot:C0R585_WOLWR"
                     /blastp_file="uniprot_all.fasta:blastp/wLcla02480.out"
                     /blastp_file="uniprot_all.fasta:blastp/wLcla02490.out"
                     /pseudo
                     /partial
     gene            complement(221431..221856)
                     /locus_tag="wLcla02500"
                     /note="ID=1_250;partial=00;start_type=ATG;rbs_motif=None;r
                     bs_spacer=None;gc_cont=0.376;conf=100.00;score=43.89;cscor
                     e=36.07;sscore=7.81;rscore=-1.05;uscore=3.12;tscore=3.41;"
     CDS             complement(221431..221856)
                     /locus_tag="wLcla02500"
                     /fasta_file="/home/lisa/Wolbachia_genomes/Genome_seqs/9_wol_genomes.faa:fasta/wLcla02500.fasta.out"
                     /product="tRNA-specific adenosine deaminase"
                     /note="Uniprot:A0A060PXV7"
                     /note="Uniprot:A0A060PXV7_9RICK"
                     /gene="tadA"
                     /blastp_file="uniprot_all.fasta:blastp/wLcla02500.out"
     gene            complement(221856..222149)
                     /locus_tag="wLcla02510"
                     /note="ID=1_251;partial=00;start_type=ATG;rbs_motif=GGAG/G
                     AGG;rbs_spacer=5-10bp;gc_cont=0.282;conf=100.00;score=43.3
                     7;cscore=30.24;sscore=13.13;rscore=6.49;uscore=2.38;tscore
                     =3.41;"
     CDS             complement(221856..222149)
                     /locus_tag="wLcla02510"
                     /fasta_file="/home/lisa/Wolbachia_genomes/Genome_seqs/9_wol_genomes.faa:fasta/wLcla02510.fasta.out"
                     /product="Uncharacterized protein"
                     /note="Uniprot:H0U122"
                     /note="Uniprot:H0U122_WOLPI"
                     /gene="wLcla02510"
                     /blastp_file="uniprot_all.fasta:blastp/wLcla02510.out"
     gene            complement(222189..223796)
                     /locus_tag="wLcla02520"
                     /note="ID=1_252;partial=00;start_type=ATG;rbs_motif=None;r
                     bs_spacer=None;gc_cont=0.353;conf=99.99;score=203.69;cscor
                     e=198.99;sscore=4.70;rscore=-1.05;uscore=-0.86;tscore=3.41
                     ;"
     CDS             complement(222189..223796)
                     /locus_tag="wLcla02520"
                     /fasta_file="/home/lisa/Wolbachia_genomes/Genome_seqs/9_wol_genomes.faa:fasta/wLcla02520.fasta.out"
                     /product="CTP synthase"
                     /note="Uniprot:C0R5R3"
                     /note="Uniprot:C0R5R3_WOLWR"
                     /gene="pyrG"
                     /blastp_file="uniprot_all.fasta:blastp/wLcla02520.out"
     gene            complement(223796..224152)
                     /locus_tag="wLcla02530"
                     /note="ID=1_253;partial=00;start_type=ATG;rbs_motif=None;r
                     bs_spacer=None;gc_cont=0.317;conf=99.61;score=24.06;cscore
                     =22.21;sscore=1.85;rscore=-1.05;uscore=0.14;tscore=3.41;"
     CDS             complement(223796..224152)
                     /locus_tag="wLcla02530"
                     /fasta_file="/home/lisa/Wolbachia_genomes/Genome_seqs/9_wol_genomes.faa:fasta/wLcla02530.fasta.out"
                     /product="Preprotein translocase, SecG subunit"
                     /note="Uniprot:A0A060Q412"
                     /note="Uniprot:A0A060Q412_9RICK"
                     /gene="secG"
                     /blastp_file="uniprot_all.fasta:blastp/wLcla02530.out"
     gene            224233..224691
                     /locus_tag="wLcla02540"
                     /note="ID=1_254;partial=00;start_type=ATG;rbs_motif=None;r
                     bs_spacer=None;gc_cont=0.383;conf=100.00;score=55.51;cscor
                     e=53.78;sscore=1.73;rscore=-1.05;uscore=-0.63;tscore=3.41;
                     "
     CDS             224233..224691
                     /locus_tag="wLcla02540"
                     /fasta_file="/home/lisa/Wolbachia_genomes/Genome_seqs/9_wol_genomes.faa:fasta/wLcla02540.fasta.out"
                     /product="Hexapeptide transferase family protein"
                     /note="Uniprot:Q4EC28"
                     /note="Uniprot:Q4EC28_9RICK"
                     /gene="yrdA"
                     /blastp_file="uniprot_all.fasta:blastp/wLcla02540.out"
     gene            complement(224746..225771)
                     /locus_tag="wLcla02550"
                     /note="ID=1_255;partial=00;start_type=ATG;rbs_motif=None;r
                     bs_spacer=None;gc_cont=0.318;conf=100.00;score=131.26;csco
                     re=127.63;sscore=3.63;rscore=-1.05;uscore=1.92;tscore=3.41
                     ;"
     CDS             complement(224746..225771)
                     /locus_tag="wLcla02550"
                     /fasta_file="/home/lisa/Wolbachia_genomes/Genome_seqs/9_wol_genomes.faa:fasta/wLcla02550.fasta.out"
                     /product="Uncharacterized protein"
                     /note="Uniprot:A0A0P6NNL5"
                     /note="Uniprot:A0A0P6NNL5_9RICK"
                     /gene="wLcla02550"
                     /blastp_file="uniprot_all.fasta:blastp/wLcla02550.out"
     gene            complement(226045..226599)
                     /locus_tag="wLcla02560"
                     /note="ID=1_256;partial=00;start_type=ATG;rbs_motif=None;r
                     bs_spacer=None;gc_cont=0.365;conf=100.00;score=79.27;cscor
                     e=78.02;sscore=1.25;rscore=-1.05;uscore=-1.12;tscore=3.41;
                     "
                     /note="GenePRIMP:LONGSHORT:SHORT:Homologs:0-176"
                     /partial
     CDS             complement(226045..226599)
                     /locus_tag="wLcla02560"
                     /fasta_file="/home/lisa/Wolbachia_genomes/Genome_seqs/9_wol_genomes.faa:fasta/wLcla02560.fasta.out"
                     /product="Transposase, IS481 family"
                     /note="Uniprot:A0A178GX69"
                     /note="Uniprot:A0A178GX69_9RICK"
                     /gene="wLcla02560"
                     /blastp_file="uniprot_all.fasta:blastp/wLcla02560.out"
                     /partial
     gene            complement(226601..227130)
                     /locus_tag="wLcla02570"
                     /fasta_file="/home/lisa/Wolbachia_genomes/Genome_seqs/9_wol_genomes.faa:fasta/wLcla02570.fasta.out"
                     /fasta_file="/home/lisa/Wolbachia_genomes/Genome_seqs/9_wol_genomes.faa:fasta/wLcla02580.fasta.out"
                     /note="Transposase, IS481 family, contains frameshift
                     mutation"
                     /note="Uniprot:M9WYQ6"
                     /note="Uniprot:M9WYQ6_9RICK"
                     /note="Uniprot:A0A178GVA0"
                     /note="Uniprot:A0A178GVA0_9RICK"
                     /blastp_file="uniprot_all.fasta:blastp/wLcla02570.out"
                     /blastp_file="uniprot_all.fasta:blastp/wLcla02580.out"
                     /pseudo
                     /partial
     gene            227388..227945
                     /locus_tag="wLcla02590"
                     /note="ID=1_259;partial=00;start_type=ATG;rbs_motif=AGGA;r
                     bs_spacer=5-10bp;gc_cont=0.367;conf=100.00;score=64.54;csc
                     ore=54.49;sscore=10.05;rscore=4.12;uscore=2.52;tscore=3.41
                     ;"
     CDS             227388..227945
                     /locus_tag="wLcla02590"
                     /fasta_file="/home/lisa/Wolbachia_genomes/Genome_seqs/9_wol_genomes.faa:fasta/wLcla02590.fasta.out"
                     /product="Deoxycytidine triphosphate deaminase"
                     /note="Uniprot:C0R2R5"
                     /note="Uniprot:DCD_WOLWR"
                     /gene="dcd"
                     /blastp_file="uniprot_all.fasta:blastp/wLcla02590.out"
     gene            complement(228457..229692)
                     /locus_tag="wLcla02600"
                     /note="ID=1_260;partial=00;start_type=ATG;rbs_motif=None;r
                     bs_spacer=None;gc_cont=0.331;conf=100.00;score=114.13;csco
                     re=109.80;sscore=4.33;rscore=-1.05;uscore=2.62;tscore=3.41
                     ;"
     CDS             complement(228457..229692)
                     /locus_tag="wLcla02600"
                     /fasta_file="/home/lisa/Wolbachia_genomes/Genome_seqs/9_wol_genomes.faa:fasta/wLcla02600.fasta.out"
                     /product="Metallophosphoesterase"
                     /note="Uniprot:A0A178GUY2"
                     /note="Uniprot:A0A178GUY2_9RICK"
                     /gene="wLcla02600"
                     /blastp_file="uniprot_all.fasta:blastp/wLcla02600.out"
     tRNA            229883..229970
                     /locus_tag="wLcla_t20"
                     /ID="tRNA:Leu"
                     /Codon="GAG"
                     /score=63.72
                     /Name="tRNA:Leu"
                     /AminoAcid="Leu"
     gene            229991..231076
                     /locus_tag="wLcla02610"
                     /note="ID=1_261;partial=00;start_type=TTG;rbs_motif=None;r
                     bs_spacer=None;gc_cont=0.323;conf=100.00;score=111.44;csco
                     re=124.09;sscore=-12.65;rscore=-1.05;uscore=-4.92;tscore=-
                     6.68;"
                     /note="GenePRIMP:LONGSHORT:LONG:Homologs:6-6"
     CDS             229991..231076
                     /locus_tag="wLcla02610"
                     /fasta_file="/home/lisa/Wolbachia_genomes/Genome_seqs/9_wol_genomes.faa:fasta/wLcla02610.fasta.out"
                     /product="GTP cyclohydrolase-2"
                     /note="Uniprot:A0A0A0Q8X0"
                     /note="Uniprot:A0A0A0Q8X0_9RICK"
                     /gene="ribA"
                     /blastp_file="uniprot_all.fasta:blastp/wLcla02610.out"
     gene            231149..231829
                     /locus_tag="wLcla02620"
                     /note="ID=1_262;partial=00;start_type=ATG;rbs_motif=None;r
                     bs_spacer=None;gc_cont=0.283;conf=100.00;score=76.04;cscor
                     e=70.35;sscore=5.69;rscore=-1.05;uscore=3.33;tscore=3.41;"
     CDS             231149..231829
                     /locus_tag="wLcla02620"
                     /fasta_file="/home/lisa/Wolbachia_genomes/Genome_seqs/9_wol_genomes.faa:fasta/wLcla02620.fasta.out"
                     /product="Vir-like protein B8"
                     /note="Uniprot:Q09J87"
                     /note="Uniprot:Q09J87_WOLPI"
                     /gene="virB8"
                     /blastp_file="uniprot_all.fasta:blastp/wLcla02620.out"
     gene            231816..232619
                     /locus_tag="wLcla02630"
                     /note="ID=1_263;partial=00;start_type=ATG;rbs_motif=GGA/GA
                     G/AGG;rbs_spacer=5-10bp;gc_cont=0.296;conf=100.00;score=11
                     5.51;cscore=110.56;sscore=4.95;rscore=1.95;uscore=-1.60;ts
                     core=3.41;"
     CDS             231816..232619
                     /locus_tag="wLcla02630"
                     /fasta_file="/home/lisa/Wolbachia_genomes/Genome_seqs/9_wol_genomes.faa:fasta/wLcla02630.fasta.out"
                     /product="VirB9"
                     /note="Uniprot:Q52SJ6"
                     /note="Uniprot:Q52SJ6_9RICK"
                     /gene="virB9"
                     /blastp_file="uniprot_all.fasta:blastp/wLcla02630.out"
     gene            232636..234147
                     /locus_tag="wLcla02640"
                     /note="ID=1_264;partial=00;start_type=ATG;rbs_motif=None;r
                     bs_spacer=None;gc_cont=0.364;conf=99.99;score=240.86;cscor
                     e=235.54;sscore=5.32;rscore=-1.05;uscore=1.85;tscore=3.41;
                     "
     CDS             232636..234147
                     /locus_tag="wLcla02640"
                     /fasta_file="/home/lisa/Wolbachia_genomes/Genome_seqs/9_wol_genomes.faa:fasta/wLcla02640.fasta.out"
                     /product="Type IV secretion system protein VirB10"
                     /note="Uniprot:C0R536"
                     /note="Uniprot:C0R536_WOLWR"
                     /gene="virB10"
                     /blastp_file="uniprot_all.fasta:blastp/wLcla02640.out"
     gene            234149..235141
                     /locus_tag="wLcla02650"
                     /note="ID=1_265;partial=00;start_type=ATG;rbs_motif=None;r
                     bs_spacer=None;gc_cont=0.358;conf=100.00;score=127.13;csco
                     re=126.34;sscore=0.79;rscore=-1.05;uscore=-2.84;tscore=3.4
                     1;"
     CDS             234149..235141
                     /locus_tag="wLcla02650"
                     /fasta_file="/home/lisa/Wolbachia_genomes/Genome_seqs/9_wol_genomes.faa:fasta/wLcla02650.fasta.out"
                     /product="Component of a type IV secretion system"
                     /note="Uniprot:H0U145"
                     /note="Uniprot:H0U145_WOLPI"
                     /gene="virB11"
                     /blastp_file="uniprot_all.fasta:blastp/wLcla02650.out"
     gene            235172..237145
                     /locus_tag="wLcla02660"
                     /note="ID=1_266;partial=00;start_type=ATG;rbs_motif=None;r
                     bs_spacer=None;gc_cont=0.364;conf=99.99;score=250.51;cscor
                     e=244.90;sscore=5.62;rscore=-1.05;uscore=2.30;tscore=3.41;
                     "
     CDS             235172..237145
                     /locus_tag="wLcla02660"
                     /fasta_file="/home/lisa/Wolbachia_genomes/Genome_seqs/9_wol_genomes.faa:fasta/wLcla02660.fasta.out"
                     /product="Type IV secretion system protein VirD4"
                     /note="Uniprot:A0A060Q3D5"
                     /note="Uniprot:A0A060Q3D5_9RICK"
                     /gene="virD4"
                     /blastp_file="uniprot_all.fasta:blastp/wLcla02660.out"
     gene            237246..238128
                     /locus_tag="wLcla02670"
                     /fasta_file="/home/lisa/Wolbachia_genomes/Genome_seqs/9_wol_genomes.faa:fasta/wLcla02670.fasta.out"
                     /fasta_file="/home/lisa/Wolbachia_genomes/Genome_seqs/9_wol_genomes.faa:fasta/wLcla02680.fasta.out"
                     /note="Surface protein B, contains frameshift mutation"
                     /note="Uniprot:A0A178GTI7"
                     /note="Uniprot:A0A178GTI7_9RICK"
                     /note="Uniprot:A7XUG7"
                     /note="Uniprot:A7XUG7_9RICK"
                     /blastp_file="uniprot_all.fasta:blastp/wLcla02670.out"
                     /blastp_file="uniprot_all.fasta:blastp/wLcla02680.out"
                     /pseudo
     gene            238207..238933
                     /locus_tag="wLcla02690"
                     /fasta_file="/home/lisa/Wolbachia_genomes/Genome_seqs/9_wol_genomes.faa:fasta/wLcla02700.fasta.out"
                     /fasta_file="/home/lisa/Wolbachia_genomes/Genome_seqs/9_wol_genomes.faa:fasta/wLcla02690.fasta.out"
                     /note="Transposase, IS481 family, contains frameshift
                     mutation"
                     /note="Uniprot:Q93Q81"
                     /note="Uniprot:Q93Q81_9RICK"
                     /note="Uniprot:A0A178GVA0"
                     /note="Uniprot:A0A178GVA0_9RICK"
                     /blastp_file="uniprot_all.fasta:blastp/wLcla02700.out"
                     /blastp_file="uniprot_all.fasta:blastp/wLcla02690.out"
                     /pseudo
                     /partial
     gene            239331..240254
                     /locus_tag="wLcla02710"
                     /note="ID=1_271;partial=00;start_type=ATG;rbs_motif=GGA/GA
                     G/AGG;rbs_spacer=5-10bp;gc_cont=0.391;conf=100.00;score=15
                     2.35;cscore=146.00;sscore=6.35;rscore=1.95;uscore=1.64;tsc
                     ore=3.41;"
     CDS             239331..240254
                     /locus_tag="wLcla02710"
                     /fasta_file="/home/lisa/Wolbachia_genomes/Genome_seqs/9_wol_genomes.faa:fasta/wLcla02710.fasta.out"
                     /product="Fructose-1,6-bisphosphatase"
                     /note="Uniprot:I7IU45"
                     /note="Uniprot:I7IU45_9RICK"
                     /gene="glpX"
                     /blastp_file="uniprot_all.fasta:blastp/wLcla02710.out"
     gene            240398..241830
                     /locus_tag="wLcla02720"
                     /fasta_file="/home/lisa/Wolbachia_genomes/Genome_seqs/9_wol_genomes.faa:fasta/wLcla02720.fasta.out"
                     /fasta_file="/home/lisa/Wolbachia_genomes/Genome_seqs/9_wol_genomes.faa:fasta/wLcla02730.fasta.out"
                     /fasta_file="/home/lisa/Wolbachia_genomes/Genome_seqs/9_wol_genomes.faa:fasta/wLcla02740.fasta.out"
                     /note="Uncharacterized protein, contains frameshift
                     mutations"
                     /note="Uniprot:H0U240"
                     /note="Uniprot:H0U240_WOLPI"
                     /note="Uniprot:H0U240"
                     /note="Uniprot:H0U240_WOLPI"
                     /note="Uniprot:C0R314"
                     /note="Uniprot:C0R314_WOLWR"
                     /blastp_file="uniprot_all.fasta:blastp/wLcla02720.out"
                     /blastp_file="uniprot_all.fasta:blastp/wLcla02730.out"
                     /blastp_file="uniprot_all.fasta:blastp/wLcla02740.out"
                     /pseudo
     gene            complement(241838..242932)
                     /locus_tag="wLcla02750"
                     /note="ID=1_275;partial=00;start_type=ATG;rbs_motif=None;r
                     bs_spacer=None;gc_cont=0.367;conf=100.00;score=153.99;csco
                     re=150.64;sscore=3.35;rscore=-1.05;uscore=1.64;tscore=3.41
                     ;"
     CDS             complement(241838..242932)
                     /locus_tag="wLcla02750"
                     /fasta_file="/home/lisa/Wolbachia_genomes/Genome_seqs/9_wol_genomes.faa:fasta/wLcla02750.fasta.out"
                     /product="Ribosome-binding ATPase YchF"
                     /note="Uniprot:A0A178GTK6"
                     /note="Uniprot:A0A178GTK6_9RICK"
                     /gene="ychF"
                     /blastp_file="uniprot_all.fasta:blastp/wLcla02750.out"
     gene            243051..244232
                     /locus_tag="wLcla02760"
                     /note="ID=1_276;partial=00;start_type=ATG;rbs_motif=GGA/GA
                     G/AGG;rbs_spacer=5-10bp;gc_cont=0.342;conf=100.00;score=16
                     8.79;cscore=161.58;sscore=7.21;rscore=1.95;uscore=1.85;tsc
                     ore=3.41;"
     CDS             243051..244232
                     /locus_tag="wLcla02760"
                     /fasta_file="/home/lisa/Wolbachia_genomes/Genome_seqs/9_wol_genomes.faa:fasta/wLcla02760.fasta.out"
                     /product="Uncharacterized protein"
                     /note="Uniprot:A0A0U1D705"
                     /note="Uniprot:A0A0U1D705_9RICK"
                     /gene="wLcla02760"
                     /blastp_file="uniprot_all.fasta:blastp/wLcla02760.out"
     gene            complement(244627..245403)
                     /locus_tag="wLcla02770"
                     /note="ID=1_277;partial=00;start_type=ATG;rbs_motif=None;r
                     bs_spacer=None;gc_cont=0.345;conf=100.00;score=106.30;csco
                     re=100.76;sscore=5.54;rscore=-1.05;uscore=3.17;tscore=3.41
                     ;"
     CDS             complement(244627..245403)
                     /locus_tag="wLcla02770"
                     /fasta_file="/home/lisa/Wolbachia_genomes/Genome_seqs/9_wol_genomes.faa:fasta/wLcla02770.fasta.out"
                     /product="Enoyl-[acyl-carrier-protein] reductase [NADH]"
                     /note="Uniprot:C0R5G7"
                     /note="Uniprot:C0R5G7_WOLWR"
                     /gene="fabI"
                     /blastp_file="uniprot_all.fasta:blastp/wLcla02770.out"
     gene            complement(245535..246032)
                     /locus_tag="wLcla02780"
                     /fasta_file="/home/lisa/Wolbachia_genomes/Genome_seqs/9_wol_genomes.faa:fasta/wLcla02790.fasta.out"
                     /fasta_file="/home/lisa/Wolbachia_genomes/Genome_seqs/9_wol_genomes.faa:fasta/wLcla02780.fasta.out"
                     /note="Transposase, IS481 family, contains frameshift
                     mutation"
                     /note="Uniprot:A0A178GVA0"
                     /note="Uniprot:A0A178GVA0_9RICK"
                     /note="Uniprot:M9WYQ6"
                     /note="Uniprot:M9WYQ6_9RICK"
                     /blastp_file="uniprot_all.fasta:blastp/wLcla02790.out"
                     /blastp_file="uniprot_all.fasta:blastp/wLcla02780.out"
                     /pseudo
                     /partial
     gene            246112..246378
                     /locus_tag="wLcla02800"
                     /fasta_file="/home/lisa/Wolbachia_genomes/Genome_seqs/9_wol_genomes.faa:fasta/wLcla02800.fasta.out"
                     /note="Group II intron, maturase-specific, disrupted by
                     IS-insertion"
                     /note="Uniprot:Q112C1"
                     /note="Uniprot:Q112C1_TRIEI"
                     /blastp_file="uniprot_all.fasta:blastp/wLcla02800.out"
                     /pseudo
     gene            246834..247571
                     /locus_tag="wLcla02810"
                     /note="ID=1_281;partial=00;start_type=ATG;rbs_motif=GGAG/G
                     AGG;rbs_spacer=5-10bp;gc_cont=0.328;conf=100.00;score=121.
                     93;cscore=108.71;sscore=13.22;rscore=6.49;uscore=3.97;tsco
                     re=3.41;"
     CDS             246834..247571
                     /locus_tag="wLcla02810"
                     /fasta_file="/home/lisa/Wolbachia_genomes/Genome_seqs/9_wol_genomes.faa:fasta/wLcla02810.fasta.out"
                     /product="Ankyrin repeat domain protein"
                     /note="Uniprot:A0A0U1D712"
                     /note="Uniprot:A0A0U1D712_9RICK"
                     /gene="wLcla02810"
                     /blastp_file="uniprot_all.fasta:blastp/wLcla02810.out"
     gene            247646..248336
                     /locus_tag="wLcla02820"
                     /fasta_file="/home/lisa/Wolbachia_genomes/Genome_seqs/9_wol_genomes.faa:fasta/wLcla02820.fasta.out"
                     /fasta_file="/home/lisa/Wolbachia_genomes/Genome_seqs/9_wol_genomes.faa:fasta/wLcla02840.fasta.out"
                     /fasta_file="/home/lisa/Wolbachia_genomes/Genome_seqs/9_wol_genomes.faa:fasta/wLcla02830.fasta.out"
                     /note="Transposase, IS5 family, contains frameshift
                     mutations"
                     /note="Uniprot:B3CPZ8"
                     /note="Uniprot:B3CPZ8_WOLPP"
                     /note="Uniprot:A0A0P6NN81"
                     /note="Uniprot:A0A0P6NN81_9RICK"
                     /blastp_file="uniprot_all.fasta:blastp/wLcla02820.out"
                     /blastp_file="uniprot_all.fasta:blastp/wLcla02840.out"
                     /blastp_file="uniprot_all.fasta:blastp/wLcla02830.out"
                     /pseudo
     gene            complement(248647..249819)
                     /locus_tag="wLcla02860"
                     /note="ID=1_286;partial=00;start_type=ATG;rbs_motif=AGxAG;
                     rbs_spacer=5-10bp;gc_cont=0.373;conf=99.99;score=200.50;cs
                     core=193.69;sscore=6.81;rscore=-0.78;uscore=4.83;tscore=3.
                     41;"
     CDS             complement(248647..249819)
                     /locus_tag="wLcla02860"
                     /fasta_file="/home/lisa/Wolbachia_genomes/Genome_seqs/9_wol_genomes.faa:fasta/wLcla02860.fasta.out"
                     /product="Dihydrolipoyllysine-residue succinyltransferase
                     component of 2-oxoglutarate dehydrogenase complex"
                     /note="Uniprot:Q4EB46"
                     /note="Uniprot:Q4EB46_9RICK"
                     /gene="sucB"
                     /blastp_file="uniprot_all.fasta:blastp/wLcla02860.out"
     gene            249971..251674
                     /locus_tag="wLcla02870"
                     /note="ID=1_287;partial=00;start_type=ATG;rbs_motif=None;r
                     bs_spacer=None;gc_cont=0.300;conf=99.99;score=221.21;cscor
                     e=214.13;sscore=7.08;rscore=-1.05;uscore=4.71;tscore=3.41;
                     "
     CDS             249971..251674
                     /locus_tag="wLcla02870"
                     /fasta_file="/home/lisa/Wolbachia_genomes/Genome_seqs/9_wol_genomes.faa:fasta/wLcla02870.fasta.out"
                     /product="Uncharacterized protein"
                     /note="Uniprot:M9WQK5"
                     /note="Uniprot:M9WQK5_9RICK"
                     /gene="wLcla02870"
                     /blastp_file="uniprot_all.fasta:blastp/wLcla02870.out"
     gene            251910..252605
                     /locus_tag="wLcla02880"
                     /note="ID=1_288;partial=00;start_type=ATG;rbs_motif=GGA/GA
                     G/AGG;rbs_spacer=5-10bp;gc_cont=0.323;conf=100.00;score=74
                     .48;cscore=68.00;sscore=6.48;rscore=1.95;uscore=1.76;tscor
                     e=3.41;"
     CDS             251910..252605
                     /locus_tag="wLcla02880"
                     /fasta_file="/home/lisa/Wolbachia_genomes/Genome_seqs/9_wol_genomes.faa:fasta/wLcla02880.fasta.out"
                     /product="Isoprenyl transferase"
                     /note="Uniprot:A0A098ASB2"
                     /note="Uniprot:A0A098ASB2_9RICK"
                     /gene="uppS"
                     /blastp_file="uniprot_all.fasta:blastp/wLcla02880.out"
     gene            252595..253221
                     /locus_tag="wLcla02890"
                     /note="ID=1_289;partial=00;start_type=ATG;rbs_motif=GGA/GA
                     G/AGG;rbs_spacer=5-10bp;gc_cont=0.324;conf=99.99;score=42.
                     01;cscore=35.89;sscore=6.13;rscore=1.95;uscore=-0.46;tscor
                     e=3.41;"
     CDS             252595..253221
                     /locus_tag="wLcla02890"
                     /fasta_file="/home/lisa/Wolbachia_genomes/Genome_seqs/9_wol_genomes.faa:fasta/wLcla02890.fasta.out"
                     /product="Phosphatidate cytidylyltransferase"
                     /note="Uniprot:C0R2L0"
                     /note="Uniprot:C0R2L0_WOLWR"
                     /gene="cdsA"
                     /blastp_file="uniprot_all.fasta:blastp/wLcla02890.out"
     gene            complement(253236..253445)
                     /locus_tag="wLcla02900"
                     /note="ID=1_290;partial=00;start_type=ATG;rbs_motif=AGGAG;
                     rbs_spacer=3-4bp;gc_cont=0.348;conf=99.96;score=33.91;csco
                     re=22.03;sscore=11.88;rscore=6.88;uscore=2.18;tscore=2.83;
                     "
     CDS             complement(253236..253445)
                     /locus_tag="wLcla02900"
                     /fasta_file="/home/lisa/Wolbachia_genomes/Genome_seqs/9_wol_genomes.faa:fasta/wLcla02900.fasta.out"
                     /product="Zinc finger domain protein"
                     /note="Uniprot:C0R2K9"
                     /note="Uniprot:C0R2K9_WOLWR"
                     /gene="wLcla02900"
                     /blastp_file="uniprot_all.fasta:blastp/wLcla02900.out"
     gene            complement(253517..254023)
                     /locus_tag="wLcla02910"
                     /note="ID=1_291;partial=00;start_type=ATG;rbs_motif=None;r
                     bs_spacer=None;gc_cont=0.343;conf=100.00;score=57.35;cscor
                     e=55.93;sscore=1.42;rscore=-1.05;uscore=-0.29;tscore=3.41;
                     "
     CDS             complement(253517..254023)
                     /locus_tag="wLcla02910"
                     /fasta_file="/home/lisa/Wolbachia_genomes/Genome_seqs/9_wol_genomes.faa:fasta/wLcla02910.fasta.out"
                     /product="Phosphopantetheine adenylyltransferase"
                     /note="Uniprot:M9WZY8"
                     /note="Uniprot:M9WZY8_9RICK"
                     /gene="coaD"
                     /blastp_file="uniprot_all.fasta:blastp/wLcla02910.out"
     tRNA            254098..254170
                     /locus_tag="wLcla_t30"
                     /ID="tRNA:Phe"
                     /Codon="GAA"
                     /score=81.60
                     /Name="tRNA:Phe"
                     /AminoAcid="Phe"
     gene            254231..255169
                     /locus_tag="wLcla02920"
                     /note="ID=1_292;partial=00;start_type=ATG;rbs_motif=GGA/GA
                     G/AGG;rbs_spacer=5-10bp;gc_cont=0.305;conf=100.00;score=11
                     8.49;cscore=109.12;sscore=9.36;rscore=1.95;uscore=4.00;tsc
                     ore=3.41;"
     CDS             254231..255169
                     /locus_tag="wLcla02920"
                     /fasta_file="/home/lisa/Wolbachia_genomes/Genome_seqs/9_wol_genomes.faa:fasta/wLcla02920.fasta.out"
                     /product="Glutamine amidotransferase domain-containing
                     protein"
                     /note="Uniprot:A0A0P6P4J3"
                     /note="Uniprot:A0A0P6P4J3_9RICK"
                     /gene="wLcla02920"
                     /blastp_file="uniprot_all.fasta:blastp/wLcla02920.out"
     gene            complement(255401..256558)
                     /locus_tag="wLcla02930"
                     /note="ID=1_293;partial=00;start_type=ATG;rbs_motif=GGA/GA
                     G/AGG;rbs_spacer=5-10bp;gc_cont=0.341;conf=100.00;score=13
                     9.79;cscore=132.70;sscore=7.10;rscore=1.95;uscore=2.38;tsc
                     ore=3.41;"
     CDS             complement(255401..256558)
                     /locus_tag="wLcla02930"
                     /fasta_file="/home/lisa/Wolbachia_genomes/Genome_seqs/9_wol_genomes.faa:fasta/wLcla02930.fasta.out"
                     /product="2-polyprenyl-6-methoxyphenol hydroxylase,
                     fad-dependent oxidoreductase"
                     /note="Uniprot:Q73II6"
                     /note="Uniprot:Q73II6_WOLPM"
                     /gene="ubiH"
                     /blastp_file="uniprot_all.fasta:blastp/wLcla02930.out"
     gene            256720..257421
                     /locus_tag="wLcla02940"
                     /note="ID=1_294;partial=00;start_type=ATG;rbs_motif=AGGA;r
                     bs_spacer=5-10bp;gc_cont=0.296;conf=100.00;score=92.84;csc
                     ore=82.80;sscore=10.03;rscore=4.12;uscore=2.50;tscore=3.41
                     ;"
     CDS             256720..257421
                     /locus_tag="wLcla02940"
                     /fasta_file="/home/lisa/Wolbachia_genomes/Genome_seqs/9_wol_genomes.faa:fasta/wLcla02940.fasta.out"
                     /product="Uncharacterised protein"
                     /note="Uniprot:A0A0U1D608"
                     /note="Uniprot:A0A0U1D608_9RICK"
                     /gene="wLcla02940"
                     /blastp_file="uniprot_all.fasta:blastp/wLcla02940.out"
     gene            258322..258972
                     /locus_tag="wLcla02950"
                     /note="ID=1_295;partial=00;start_type=ATG;rbs_motif=None;r
                     bs_spacer=None;gc_cont=0.375;conf=100.00;score=101.71;csco
                     re=100.88;sscore=0.83;rscore=-1.05;uscore=-0.88;tscore=3.4
                     1;"
                     /note="GenePRIMP:LONGSHORT_UNDECIDED:SHORT:Homologs:92-130
                     "
                     /partial
     CDS             258322..258972
                     /locus_tag="wLcla02950"
                     /fasta_file="/home/lisa/Wolbachia_genomes/Genome_seqs/9_wol_genomes.faa:fasta/wLcla02950.fasta.out"
                     /product="Transposase, IS481 family"
                     /note="Uniprot:A0A178GX18"
                     /note="Uniprot:A0A178GX18_9RICK"
                     /gene="wLcla02950"
                     /blastp_file="uniprot_all.fasta:blastp/wLcla02950.out"
                     /partial
     gene            259052..261208
                     /locus_tag="wLcla02960"
                     /fasta_file="/home/lisa/Wolbachia_genomes/Genome_seqs/9_wol_genomes.faa:fasta/wLcla02960.fasta.out"
                     /fasta_file="/home/lisa/Wolbachia_genomes/Genome_seqs/9_wol_genomes.faa:fasta/wLcla02970.fasta.out"
                     /fasta_file="/home/lisa/Wolbachia_genomes/Genome_seqs/9_wol_genomes.faa:fasta/wLcla02980.fasta.out"
                     /note="Putative chromosome segregation protein SMC,
                     disrupted by IS-insertion, contains frameshift mutations"
                     /note="Uniprot:A0A098AR21"
                     /note="Uniprot:A0A098AR21_9RICK"
                     /note="Uniprot:A0A0P6NX06"
                     /note="Uniprot:A0A0P6NX06_9RICK"
                     /note="Uniprot:Q4EB12"
                     /note="Uniprot:Q4EB12_9RICK"
                     /blastp_file="uniprot_all.fasta:blastp/wLcla02960.out"
                     /blastp_file="uniprot_all.fasta:blastp/wLcla02970.out"
                     /blastp_file="uniprot_all.fasta:blastp/wLcla02980.out"
                     /pseudo
     gene            complement(261201..262427)
                     /locus_tag="wLcla02990"
                     /note="ID=1_299;partial=00;start_type=ATG;rbs_motif=None;r
                     bs_spacer=None;gc_cont=0.346;conf=100.00;score=143.24;csco
                     re=140.52;sscore=2.72;rscore=-1.05;uscore=1.01;tscore=3.41
                     ;"
     CDS             complement(261201..262427)
                     /locus_tag="wLcla02990"
                     /fasta_file="/home/lisa/Wolbachia_genomes/Genome_seqs/9_wol_genomes.faa:fasta/wLcla02990.fasta.out"
                     /product="Poly A polymerase family protein"
                     /note="Uniprot:C0FA82"
                     /note="Uniprot:C0FA82_9RICK"
                     /gene="wLcla02990"
                     /blastp_file="uniprot_all.fasta:blastp/wLcla02990.out"
     gene            complement(262759..264588)
                     /locus_tag="wLcla03000"
                     /note="ID=1_300;partial=00;start_type=ATG;rbs_motif=None;r
                     bs_spacer=None;gc_cont=0.389;conf=99.99;score=284.02;cscor
                     e=278.55;sscore=5.46;rscore=-1.05;uscore=3.75;tscore=3.41;
                     "
     CDS             complement(262759..264588)
                     /locus_tag="wLcla03000"
                     /fasta_file="/home/lisa/Wolbachia_genomes/Genome_seqs/9_wol_genomes.faa:fasta/wLcla03000.fasta.out"
                     /product="GTP-binding protein TypA"
                     /note="Uniprot:M9WUY1"
                     /note="Uniprot:M9WUY1_9RICK"
                     /gene="typA"
                     /blastp_file="uniprot_all.fasta:blastp/wLcla03000.out"
     gene            264810..266159
                     /locus_tag="wLcla03010"
                     /note="ID=1_301;partial=00;start_type=ATG;rbs_motif=None;r
                     bs_spacer=None;gc_cont=0.350;conf=100.00;score=168.69;csco
                     re=162.82;sscore=5.87;rscore=-1.05;uscore=3.51;tscore=3.41
                     ;"
     CDS             264810..266159
                     /locus_tag="wLcla03010"
                     /fasta_file="/home/lisa/Wolbachia_genomes/Genome_seqs/9_wol_genomes.faa:fasta/wLcla03010.fasta.out"
                     /product="Glutamate--tRNA ligase"
                     /note="Uniprot:Q73H00"
                     /note="Uniprot:SYE2_WOLPM"
                     /gene="gltX"
                     /blastp_file="uniprot_all.fasta:blastp/wLcla03010.out"
     gene            complement(266346..267365)
                     /locus_tag="wLcla03030"
                     /note="ID=1_303;partial=00;start_type=ATG;rbs_motif=None;r
                     bs_spacer=None;gc_cont=0.328;conf=100.00;score=72.02;cscor
                     e=69.55;sscore=2.46;rscore=-1.05;uscore=-1.12;tscore=3.41;
                     "
     CDS             complement(266346..267365)
                     /locus_tag="wLcla03030"
                     /fasta_file="/home/lisa/Wolbachia_genomes/Genome_seqs/9_wol_genomes.faa:fasta/wLcla03030.fasta.out"
                     /product="Putative DNA polymerase III, delta subunit"
                     /note="Uniprot:A0A098AT79"
                     /note="Uniprot:A0A098AT79_9RICK"
                     /gene="wLcla03030"
                     /blastp_file="uniprot_all.fasta:blastp/wLcla03030.out"
     gene            complement(267371..267553)
                     /locus_tag="wLcla03040"
                     /note="ID=1_304;partial=00;start_type=ATG;rbs_motif=GGAG/G
                     AGG;rbs_spacer=5-10bp;gc_cont=0.322;conf=99.39;score=22.16
                     ;cscore=13.99;sscore=8.18;rscore=4.68;uscore=1.70;tscore=2
                     .46;"
     CDS             complement(267371..267553)
                     /locus_tag="wLcla03040"
                     /fasta_file="/home/lisa/Wolbachia_genomes/Genome_seqs/9_wol_genomes.faa:fasta/wLcla03040.fasta.out"
                     /product="Uncharacterized protein"
                     /note="Uniprot:A0A059IVZ7"
                     /note="Uniprot:A0A059IVZ7_9RICK"
                     /gene="wLcla03040"
                     /blastp_file="uniprot_all.fasta:blastp/wLcla03040.out"
     gene            complement(267668..268477)
                     /locus_tag="wLcla03050"
     CDS             complement(267668..268477)
                     /locus_tag="wLcla03050"
                     /product="ABC transporter, TroCD-like"
                     /gene="wLcla03050"
     gene            complement(268471..268818)
                     /locus_tag="wLcla03070"
                     /note="ID=1_307;partial=00;start_type=ATG;rbs_motif=None;r
                     bs_spacer=None;gc_cont=0.296;conf=99.83;score=27.68;cscore
                     =25.90;sscore=1.77;rscore=-1.05;uscore=-1.83;tscore=3.41;"
     CDS             complement(268471..268818)
                     /locus_tag="wLcla03070"
                     /fasta_file="/home/lisa/Wolbachia_genomes/Genome_seqs/9_wol_genomes.faa:fasta/wLcla03070.fasta.out"
                     /product="Uncharacterized protein"
                     /note="Uniprot:C0FAD1"
                     /note="Uniprot:C0FAD1_9RICK"
                     /gene="wLcla03070"
                     /blastp_file="uniprot_all.fasta:blastp/wLcla03070.out"
     gene            complement(268822..269688)
                     /locus_tag="wLcla03080"
                     /note="ID=1_308;partial=00;start_type=ATG;rbs_motif=None;r
                     bs_spacer=None;gc_cont=0.360;conf=100.00;score=110.20;csco
                     re=106.39;sscore=3.82;rscore=-1.05;uscore=2.10;tscore=3.41
                     ;"
     CDS             complement(268822..269688)
                     /locus_tag="wLcla03080"
                     /fasta_file="/home/lisa/Wolbachia_genomes/Genome_seqs/9_wol_genomes.faa:fasta/wLcla03080.fasta.out"
                     /product="4-diphosphocytidyl-2-C-methyl-D-erythritol
                     kinase"
                     /note="Uniprot:C0R2S8"
                     /note="Uniprot:ISPE_WOLWR"
                     /gene="ispE"
                     /blastp_file="uniprot_all.fasta:blastp/wLcla03080.out"
     gene            269763..273032
                     /locus_tag="wLcla03090"
                     /note="ID=1_309;partial=00;start_type=ATG;rbs_motif=None;r
                     bs_spacer=None;gc_cont=0.348;conf=99.99;score=318.60;cscor
                     e=318.20;sscore=0.40;rscore=-1.05;uscore=-1.96;tscore=3.41
                     ;"
     CDS             269763..273032
                     /locus_tag="wLcla03090"
                     /fasta_file="/home/lisa/Wolbachia_genomes/Genome_seqs/9_wol_genomes.faa:fasta/wLcla03090.fasta.out"
                     /product="DNA helicase"
                     /note="Uniprot:A0A178GVB9"
                     /note="Uniprot:A0A178GVB9_9RICK"
                     /gene="wLcla03090"
                     /blastp_file="uniprot_all.fasta:blastp/wLcla03090.out"
     gene            complement(273092..273493)
                     /locus_tag="wLcla03100"
                     /note="ID=1_310;partial=00;start_type=TTG;rbs_motif=GGA/GA
                     G/AGG;rbs_spacer=5-10bp;gc_cont=0.306;conf=99.90;score=29.
                     92;cscore=34.46;sscore=-4.54;rscore=1.95;uscore=0.18;tscor
                     e=-6.68;"
                     /note="GenePRIMP:LONGSHORT:LONG:Homologs:0-45"
     CDS             complement(273092..273493)
                     /locus_tag="wLcla03100"
                     /fasta_file="/home/lisa/Wolbachia_genomes/Genome_seqs/9_wol_genomes.faa:fasta/wLcla03100.fasta.out"
                     /product="Putative cytochrome c-type biogenesis protein"
                     /note="Uniprot:Q73GT8"
                     /note="Uniprot:Q73GT8_WOLPM"
                     /gene="wLcla03100"
                     /blastp_file="uniprot_all.fasta:blastp/wLcla03100.out"
     gene            complement(273477..274490)
                     /locus_tag="wLcla03110"
                     /note="ID=1_311;partial=00;start_type=ATG;rbs_motif=None;r
                     bs_spacer=None;gc_cont=0.280;conf=100.00;score=105.49;csco
                     re=102.79;sscore=2.70;rscore=-1.05;uscore=-0.88;tscore=3.4
                     1;"
     CDS             complement(273477..274490)
                     /locus_tag="wLcla03110"
                     /fasta_file="/home/lisa/Wolbachia_genomes/Genome_seqs/9_wol_genomes.faa:fasta/wLcla03110.fasta.out"
                     /product="Putative outer membrane protein"
                     /note="Uniprot:A0A059IWC7"
                     /note="Uniprot:A0A059IWC7_9RICK"
                     /gene="wLcla03110"
                     /blastp_file="uniprot_all.fasta:blastp/wLcla03110.out"
     gene            complement(274496..274843)
                     /locus_tag="wLcla03120"
                     /note="ID=1_312;partial=00;start_type=ATG;rbs_motif=None;r
                     bs_spacer=None;gc_cont=0.379;conf=99.99;score=39.09;cscore
                     =33.98;sscore=5.11;rscore=-1.05;uscore=3.40;tscore=3.41;"
     CDS             complement(274496..274843)
                     /locus_tag="wLcla03120"
                     /fasta_file="/home/lisa/Wolbachia_genomes/Genome_seqs/9_wol_genomes.faa:fasta/wLcla03120.fasta.out"
                     /product="Ferredoxin, iron-sulfur cluster assembly
                     system,Rhodocoxin,ferredoxin, 2Fe-2S type, ISC
                     system,2Fe-2S iron-sulfur cluster binding domain"
                     /note="Uniprot:A0A098ARR6"
                     /note="Uniprot:A0A098ARR6_9RICK"
                     /gene="fdx"
                     /blastp_file="uniprot_all.fasta:blastp/wLcla03120.out"
     gene            complement(275116..275817)
                     /locus_tag="wLcla03130"
                     /fasta_file="/home/lisa/Wolbachia_genomes/Genome_seqs/9_wol_genomes.faa:fasta/wLcla03130.fasta.out"
                     /note="Transposase, IS481 family, truncation, end contig"
                     /note="Uniprot:A0A178GX18"
                     /note="Uniprot:A0A178GX18_9RICK"
                     /blastp_file="uniprot_all.fasta:blastp/wLcla03130.out"
                     /pseudo
     gene            275860..276125
                     /locus_tag="wLcla03140"
                     /fasta_file="/home/lisa/Wolbachia_genomes/Genome_seqs/9_wol_genomes.faa:fasta/wLcla03140.fasta.out"
                     /note="Transposase, IS481 family, contains frameshift
                     mutation"
                     /note="Uniprot:A0A178GVA0"
                     /note="Uniprot:A0A178GVA0_9RICK"
                     /blastp_file="uniprot_all.fasta:blastp/wLcla03140.out"
                     /pseudo
                     /partial
     gene            complement(276388..277248)
                     /locus_tag="wLcla03160"
                     /fasta_file="/home/lisa/Wolbachia_genomes/Genome_seqs/9_wol_genomes.faa:fasta/wLcla03170.fasta.out"
                     /fasta_file="/home/lisa/Wolbachia_genomes/Genome_seqs/9_wol_genomes.faa:fasta/wLcla03160.fasta.out"
                     /note="Transposase, IS256 family, degraded"
                     /note="Uniprot:A0A0U1DCC7"
                     /note="Uniprot:A0A0U1DCC7_9RICK"
                     /note="Uniprot:B6Y882"
                     /note="Uniprot:B6Y882_9RICK"
                     /blastp_file="uniprot_all.fasta:blastp/wLcla03170.out"
                     /blastp_file="uniprot_all.fasta:blastp/wLcla03160.out"
                     /pseudo
     gene            complement(277536..277772)
                     /locus_tag="wLcla03180"
                     /fasta_file="/home/lisa/Wolbachia_genomes/Genome_seqs/9_wol_genomes.faa:fasta/wLcla03180.fasta.out"
                     /note="Uncharacterized protein, truncation"
                     /note="Uniprot:H0U1Z5"
                     /note="Uniprot:H0U1Z5_WOLPI"
                     /blastp_file="uniprot_all.fasta:blastp/wLcla03180.out"
                     /pseudo
     gene            278020..278991
                     /locus_tag="wLcla03190"
                     /note="ID=1_319;partial=00;start_type=ATG;rbs_motif=None;r
                     bs_spacer=None;gc_cont=0.383;conf=100.00;score=128.55;csco
                     re=125.83;sscore=2.72;rscore=-1.05;uscore=0.36;tscore=3.41
                     ;"
     CDS             278020..278991
                     /locus_tag="wLcla03190"
                     /fasta_file="/home/lisa/Wolbachia_genomes/Genome_seqs/9_wol_genomes.faa:fasta/wLcla03190.fasta.out"
                     /product="Glyceraldehyde-3-phosphate dehydrogenase"
                     /note="Uniprot:I7ITT6"
                     /note="Uniprot:I7ITT6_9RICK"
                     /gene="gap"
                     /blastp_file="uniprot_all.fasta:blastp/wLcla03190.out"
     gene            278995..279753
                     /locus_tag="wLcla03200"
                     /note="ID=1_320;partial=00;start_type=ATG;rbs_motif=None;r
                     bs_spacer=None;gc_cont=0.344;conf=100.00;score=51.88;cscor
                     e=48.10;sscore=3.79;rscore=-1.05;uscore=0.18;tscore=3.41;"
     CDS             278995..279753
                     /locus_tag="wLcla03200"
                     /fasta_file="/home/lisa/Wolbachia_genomes/Genome_seqs/9_wol_genomes.faa:fasta/wLcla03200.fasta.out"
                     /product="Sec-independent protein translocase protein
                     TatC"
                     /note="Uniprot:Q73HU0"
                     /note="Uniprot:Q73HU0_WOLPM"
                     /gene="tatC"
                     /blastp_file="uniprot_all.fasta:blastp/wLcla03200.out"
     gene            279909..281190
                     /locus_tag="wLcla03210"
                     /fasta_file="/home/lisa/Wolbachia_genomes/Genome_seqs/9_wol_genomes.faa:fasta/wLcla03210.fasta.out"
                     /fasta_file="/home/lisa/Wolbachia_genomes/Genome_seqs/9_wol_genomes.faa:fasta/wLcla03220.fasta.out"
                     /fasta_file="/home/lisa/Wolbachia_genomes/Genome_seqs/9_wol_genomes.faa:fasta/wLcla03230.fasta.out"
                     /note="PAZ domain protein, contains frameshift mutations"
                     /note="Uniprot:C0R556"
                     /note="Uniprot:C0R556_WOLWR"
                     /note="Uniprot:H0U1Z9"
                     /note="Uniprot:H0U1Z9_WOLPI"
                     /note="Uniprot:H0U299"
                     /note="Uniprot:H0U299_WOLPI"
                     /blastp_file="uniprot_all.fasta:blastp/wLcla03210.out"
                     /blastp_file="uniprot_all.fasta:blastp/wLcla03220.out"
                     /blastp_file="uniprot_all.fasta:blastp/wLcla03230.out"
                     /pseudo
     gene            281380..281478
                     /locus_tag="wLcla03240"
                     /fasta_file="/home/lisa/Wolbachia_genomes/Genome_seqs/9_wol_genomes.faa:fasta/wLcla03240.fasta.out"
                     /note="Transposase, IS630 family, truncation"
                     /note="Uniprot:A0A0U1D2F1"
                     /note="Uniprot:A0A0U1D2F1_9RICK"
                     /blastp_file="uniprot_all.fasta:blastp/wLcla03240.out"
                     /pseudo
     gene            281626..282009
                     /locus_tag="wLcla03250"
                     /fasta_file="/home/lisa/Wolbachia_genomes/Genome_seqs/9_wol_genomes.faa:fasta/wLcla03250.fasta.out"
                     /note="Uncharacterized protein, truncation"
                     /note="Uniprot:A0A178GTQ4"
                     /note="Uniprot:A0A178GTQ4_9RICK"
                     /blastp_file="uniprot_all.fasta:blastp/wLcla03250.out"
                     /pseudo
     gene            282186..283367
                     /locus_tag="wLcla03260"
                     /fasta_file="/home/lisa/Wolbachia_genomes/Genome_seqs/9_wol_genomes.faa:fasta/wLcla03260.fasta.out"
                     /fasta_file="/home/lisa/Wolbachia_genomes/Genome_seqs/9_wol_genomes.faa:fasta/wLcla03270.fasta.out"
                     /fasta_file="/home/lisa/Wolbachia_genomes/Genome_seqs/9_wol_genomes.faa:fasta/wLcla03280.fasta.out"
                     /note="Uncharacterized protein, contains frameshift
                     mutations"
                     /note="Uniprot:Q73GK6"
                     /note="Uniprot:Q73GK6_WOLPM"
                     /note="Uniprot:H0U2M2"
                     /note="Uniprot:H0U2M2_WOLPI"
                     /note="Uniprot:M9WUZ7"
                     /note="Uniprot:M9WUZ7_9RICK"
                     /blastp_file="uniprot_all.fasta:blastp/wLcla03260.out"
                     /blastp_file="uniprot_all.fasta:blastp/wLcla03270.out"
                     /blastp_file="uniprot_all.fasta:blastp/wLcla03280.out"
                     /pseudo
     gene            283510..283948
                     /locus_tag="wLcla03290"
                     /fasta_file="/home/lisa/Wolbachia_genomes/Genome_seqs/9_wol_genomes.faa:fasta/wLcla03290.fasta.out"
                     /fasta_file="/home/lisa/Wolbachia_genomes/Genome_seqs/9_wol_genomes.faa:fasta/wLcla03300.fasta.out"
                     /note="Transposase, IS6 family, contains frameshift
                     mutation"
                     /note="Uniprot:A0A067A8D9"
                     /note="Uniprot:A0A067A8D9_9RICK"
                     /note="Uniprot:K0P040"
                     /note="Uniprot:K0P040_9BACT"
                     /blastp_file="uniprot_all.fasta:blastp/wLcla03290.out"
                     /blastp_file="uniprot_all.fasta:blastp/wLcla03300.out"
                     /pseudo
                     /partial
     gene            284023..284415
                     /locus_tag="wLcla03310"
                     /note="ID=1_331;partial=00;start_type=ATG;rbs_motif=AGGA;r
                     bs_spacer=5-10bp;gc_cont=0.305;conf=100.00;score=45.82;csc
                     ore=34.86;sscore=10.96;rscore=4.12;uscore=2.50;tscore=3.41
                     ;"
     CDS             284023..284415
                     /locus_tag="wLcla03310"
                     /fasta_file="/home/lisa/Wolbachia_genomes/Genome_seqs/9_wol_genomes.faa:fasta/wLcla03310.fasta.out"
                     /product="Uncharacterized protein"
                     /note="Uniprot:Q73II5"
                     /note="Uniprot:Q73II5_WOLPM"
                     /gene="wLcla03310"
                     /blastp_file="uniprot_all.fasta:blastp/wLcla03310.out"
     gene            284462..284915
                     /locus_tag="wLcla03320"
                     /fasta_file="/home/lisa/Wolbachia_genomes/Genome_seqs/9_wol_genomes.faa:fasta/wLcla03330.fasta.out"
                     /fasta_file="/home/lisa/Wolbachia_genomes/Genome_seqs/9_wol_genomes.faa:fasta/wLcla03320.fasta.out"
                     /note="Transposase, IS6 family, contains frameshift
                     mutation"
                     /note="Uniprot:X5J8J3"
                     /note="Uniprot:X5J8J3_9BACT"
                     /note="Uniprot:A0A067A8D9"
                     /note="Uniprot:A0A067A8D9_9RICK"
                     /blastp_file="uniprot_all.fasta:blastp/wLcla03330.out"
                     /blastp_file="uniprot_all.fasta:blastp/wLcla03320.out"
                     /pseudo
     gene            285236..285835
                     /locus_tag="wLcla03340"
                     /note="ID=1_334;partial=00;start_type=ATG;rbs_motif=GGA/GA
                     G/AGG;rbs_spacer=5-10bp;gc_cont=0.337;conf=100.00;score=83
                     .41;cscore=73.21;sscore=10.20;rscore=1.95;uscore=4.84;tsco
                     re=3.41;"
     CDS             285236..285835
                     /locus_tag="wLcla03340"
                     /fasta_file="/home/lisa/Wolbachia_genomes/Genome_seqs/9_wol_genomes.faa:fasta/wLcla03340.fasta.out"
                     /product="Antioxidant, AhpC/Tsa family"
                     /note="Uniprot:Q4EAJ4"
                     /note="Uniprot:Q4EAJ4_9RICK"
                     /gene="wLcla03340"
                     /blastp_file="uniprot_all.fasta:blastp/wLcla03340.out"
     gene            285822..286769
                     /locus_tag="wLcla03350"
                     /note="ID=1_335;partial=00;start_type=GTG;rbs_motif=None;r
                     bs_spacer=None;gc_cont=0.392;conf=100.00;score=140.18;csco
                     re=147.36;sscore=-7.19;rscore=-1.05;uscore=-3.27;tscore=-4
                     .06;"
     CDS             285822..286769
                     /locus_tag="wLcla03350"
                     /fasta_file="/home/lisa/Wolbachia_genomes/Genome_seqs/9_wol_genomes.faa:fasta/wLcla03350.fasta.out"
                     /product="Thioredoxin reductase"
                     /note="Uniprot:A0A098ATS8"
                     /note="Uniprot:A0A098ATS8_9RICK"
                     /gene="trxB"
                     /blastp_file="uniprot_all.fasta:blastp/wLcla03350.out"
     gene            286861..288404
                     /locus_tag="wLcla03360"
                     /fasta_file="/home/lisa/Wolbachia_genomes/Genome_seqs/9_wol_genomes.faa:fasta/wLcla03360.fasta.out"
                     /fasta_file="/home/lisa/Wolbachia_genomes/Genome_seqs/9_wol_genomes.faa:fasta/wLcla03370.fasta.out"
                     /note="Ankyrin repeat domain protein, contains frameshift
                     mutation"
                     /note="Uniprot:M1FXX1"
                     /note="Uniprot:M1FXX1_9RICK"
                     /note="Uniprot:M1FWA2"
                     /note="Uniprot:M1FWA2_WOLPM"
                     /blastp_file="uniprot_all.fasta:blastp/wLcla03360.out"
                     /blastp_file="uniprot_all.fasta:blastp/wLcla03370.out"
                     /pseudo
     gene            complement(288547..289968)
                     /locus_tag="wLcla03380"
                     /note="ID=1_338;partial=00;start_type=ATG;rbs_motif=None;r
                     bs_spacer=None;gc_cont=0.327;conf=100.00;score=143.59;csco
                     re=136.50;sscore=7.10;rscore=-1.05;uscore=2.39;tscore=3.41
                     ;"
     CDS             complement(288547..289968)
                     /locus_tag="wLcla03380"
                     /fasta_file="/home/lisa/Wolbachia_genomes/Genome_seqs/9_wol_genomes.faa:fasta/wLcla03380.fasta.out"
                     /product="Ubiquinone biosynthesis protein UbiB"
                     /note="Uniprot:A0A178GUB9"
                     /note="Uniprot:A0A178GUB9_9RICK"
                     /gene="UbiB"
                     /blastp_file="uniprot_all.fasta:blastp/wLcla03380.out"
     gene            complement(289965..290696)
                     /locus_tag="wLcla03390"
                     /note="ID=1_339;partial=00;start_type=ATG;rbs_motif=None;r
                     bs_spacer=None;gc_cont=0.317;conf=100.00;score=80.36;cscor
                     e=75.66;sscore=4.70;rscore=-1.05;uscore=2.99;tscore=3.41;"
     CDS             complement(289965..290696)
                     /locus_tag="wLcla03390"
                     /fasta_file="/home/lisa/Wolbachia_genomes/Genome_seqs/9_wol_genomes.faa:fasta/wLcla03390.fasta.out"
                     /product="Putative cation ABC transporter, ATP-binding
                     protein"
                     /note="Uniprot:C0R3X2"
                     /note="Uniprot:C0R3X2_WOLWR"
                     /gene="wLcla03390"
                     /blastp_file="uniprot_all.fasta:blastp/wLcla03390.out"
     gene            290688..291566
                     /locus_tag="wLcla03400"
                     /note="ID=1_340;partial=00;start_type=ATG;rbs_motif=None;r
                     bs_spacer=None;gc_cont=0.320;conf=100.00;score=76.09;cscor
                     e=74.34;sscore=1.75;rscore=-1.05;uscore=-0.61;tscore=3.41;
                     "
                     /note="GenePRIMP:LONGSHORT:SHORT:Homologs:0-51"
     CDS             290688..291566
                     /locus_tag="wLcla03400"
                     /fasta_file="/home/lisa/Wolbachia_genomes/Genome_seqs/9_wol_genomes.faa:fasta/wLcla03400.fasta.out"
                     /product="Putative cation ABC transporter, periplasmic
                     cation-binding protein"
                     /note="Uniprot:A0A059IW26"
                     /note="Uniprot:A0A059IW26_9RICK"
                     /gene="wLcla03400"
                     /blastp_file="uniprot_all.fasta:blastp/wLcla03400.out"
     gene            complement(292117..292317)
                     /locus_tag="wLcla03410"
                     /note="ID=1_341;partial=00;start_type=ATG;rbs_motif=None;r
                     bs_spacer=None;gc_cont=0.338;conf=92.62;score=11.00;cscore
                     =9.43;sscore=1.58;rscore=-1.32;uscore=0.85;tscore=2.70;"
     CDS             complement(292117..292317)
                     /locus_tag="wLcla03410"
                     /fasta_file="/home/lisa/Wolbachia_genomes/Genome_seqs/9_wol_genomes.faa:fasta/wLcla03410.fasta.out"
                     /product="50S ribosomal protein L33"
                     /note="Uniprot:A0A060Q431"
                     /note="Uniprot:A0A060Q431_9RICK"
                     /gene="rpmG"
                     /blastp_file="uniprot_all.fasta:blastp/wLcla03410.out"
     gene            292467..294224
                     /locus_tag="wLcla03420"
                     /note="ID=1_342;partial=00;start_type=GTG;rbs_motif=None;r
                     bs_spacer=None;gc_cont=0.343;conf=99.99;score=204.70;cscor
                     e=206.28;sscore=-1.57;rscore=-1.05;uscore=3.53;tscore=-4.0
                     6;"
     CDS             292467..294224
                     /locus_tag="wLcla03420"
                     /fasta_file="/home/lisa/Wolbachia_genomes/Genome_seqs/9_wol_genomes.faa:fasta/wLcla03420.fasta.out"
                     /product="Ribonuclease, Rne/Rng family protein"
                     /note="Uniprot:C0R3W8"
                     /note="Uniprot:C0R3W8_WOLWR"
                     /gene="wLcla03420"
                     /blastp_file="uniprot_all.fasta:blastp/wLcla03420.out"
     gene            294298..296211
                     /locus_tag="wLcla03430"
                     /note="ID=1_343;partial=00;start_type=ATG;rbs_motif=GGAG/G
                     AGG;rbs_spacer=5-10bp;gc_cont=0.370;conf=99.99;score=355.1
                     0;cscore=340.66;sscore=14.45;rscore=6.49;uscore=4.54;tscor
                     e=3.41;"
     CDS             294298..296211
                     /locus_tag="wLcla03430"
                     /fasta_file="/home/lisa/Wolbachia_genomes/Genome_seqs/9_wol_genomes.faa:fasta/wLcla03430.fasta.out"
                     /product="Chaperone protein DnaK"
                     /note="Uniprot:A0A098ATG3"
                     /note="Uniprot:A0A098ATG3_9RICK"
                     /gene="dnaK"
                     /blastp_file="uniprot_all.fasta:blastp/wLcla03430.out"
     gene            296284..296568
                     /locus_tag="wLcla03440"
                     /note="ID=1_344;partial=00;start_type=GTG;rbs_motif=AGGA;r
                     bs_spacer=5-10bp;gc_cont=0.284;conf=98.01;score=16.96;csco
                     re=17.85;sscore=-0.89;rscore=4.12;uscore=-0.96;tscore=-4.0
                     6;"
     CDS             296284..296568
                     /locus_tag="wLcla03440"
                     /fasta_file="/home/lisa/Wolbachia_genomes/Genome_seqs/9_wol_genomes.faa:fasta/wLcla03440.fasta.out"
                     /product="BolA protein, putative"
                     /note="Uniprot:M9X0W6"
                     /note="Uniprot:M9X0W6_9RICK"
                     /gene="bolA"
                     /blastp_file="uniprot_all.fasta:blastp/wLcla03440.out"
     gene            296576..297808
                     /locus_tag="wLcla03450"
                     /note="ID=1_345;partial=00;start_type=GTG;rbs_motif=None;r
                     bs_spacer=None;gc_cont=0.371;conf=100.00;score=130.61;csco
                     re=130.55;sscore=0.05;rscore=-1.05;uscore=3.96;tscore=-4.0
                     6;"
     CDS             296576..297808
                     /locus_tag="wLcla03450"
                     /fasta_file="/home/lisa/Wolbachia_genomes/Genome_seqs/9_wol_genomes.faa:fasta/wLcla03450.fasta.out"
                     /product="Cystathionine beta-lyase"
                     /note="Uniprot:C0R3W5"
                     /note="Uniprot:C0R3W5_WOLWR"
                     /gene="metC"
                     /blastp_file="uniprot_all.fasta:blastp/wLcla03450.out"
     gene            297777..299339
                     /locus_tag="wLcla03460"
                     /note="ID=1_346;partial=00;start_type=ATG;rbs_motif=None;r
                     bs_spacer=None;gc_cont=0.374;conf=100.00;score=175.24;csco
                     re=175.56;sscore=-0.33;rscore=-1.05;uscore=-2.69;tscore=3.
                     41;"
     CDS             297777..299339
                     /locus_tag="wLcla03460"
                     /fasta_file="/home/lisa/Wolbachia_genomes/Genome_seqs/9_wol_genomes.faa:fasta/wLcla03460.fasta.out"
                     /product="UDP-N-acetylmuramoylalanyl-D-glutamate-2,
                     6-diaminopimelate ligase"
                     /note="Uniprot:C0F9P7"
                     /note="Uniprot:C0F9P7_9RICK"
                     /gene="murE"
                     /blastp_file="uniprot_all.fasta:blastp/wLcla03460.out"
     gene            299453..299578
                     /locus_tag="wLcla03470"
                     /note="ID=1_347;partial=00;start_type=ATG;rbs_motif=None;r
                     bs_spacer=None;gc_cont=0.325;conf=73.17;score=4.36;cscore=
                     8.57;sscore=-4.21;rscore=-2.13;uscore=-3.76;tscore=1.68;"
                     /note="GenePRIMP:LONGSHORT:SHORT:Homologs:0-87"
     CDS             299453..299578
                     /locus_tag="wLcla03470"
                     /fasta_file="/home/lisa/Wolbachia_genomes/Genome_seqs/9_wol_genomes.faa:fasta/wLcla03470.fasta.out"
                     /product="Uncharacterized protein"
                     /note="Uniprot:H0U1R0"
                     /note="Uniprot:H0U1R0_WOLPI"
                     /gene="wLcla03470"
                     /blastp_file="uniprot_all.fasta:blastp/wLcla03470.out"
     gene            complement(299707..300591)
                     /locus_tag="wLcla03480"
                     /note="ID=1_348;partial=00;start_type=ATG;rbs_motif=None;r
                     bs_spacer=None;gc_cont=0.344;conf=100.00;score=88.92;cscor
                     e=87.61;sscore=1.31;rscore=-1.05;uscore=-0.40;tscore=3.41;
                     "
     CDS             complement(299707..300591)
                     /locus_tag="wLcla03480"
                     /fasta_file="/home/lisa/Wolbachia_genomes/Genome_seqs/9_wol_genomes.faa:fasta/wLcla03480.fasta.out"
                     /product="tRNA dimethylallyltransferase"
                     /note="Uniprot:A0A0P6NQ63"
                     /note="Uniprot:A0A0P6NQ63_9RICK"
                     /gene="miaA"
                     /blastp_file="uniprot_all.fasta:blastp/wLcla03480.out"
     gene            300667..301137
                     /locus_tag="wLcla03490"
                     /note="ID=1_349;partial=00;start_type=ATG;rbs_motif=GGAG/G
                     AGG;rbs_spacer=5-10bp;gc_cont=0.374;conf=100.00;score=63.1
                     3;cscore=50.71;sscore=12.43;rscore=6.49;uscore=2.52;tscore
                     =3.41;"
     CDS             300667..301137
                     /locus_tag="wLcla03490"
                     /fasta_file="/home/lisa/Wolbachia_genomes/Genome_seqs/9_wol_genomes.faa:fasta/wLcla03490.fasta.out"
                     /product="Uncharacterized protein"
                     /note="Uniprot:A0A098ATV9"
                     /note="Uniprot:A0A098ATV9_9RICK"
                     /gene="wLcla03490"
                     /blastp_file="uniprot_all.fasta:blastp/wLcla03490.out"
     gene            301285..301872
                     /locus_tag="wLcla03500"
                     /note="ID=1_350;partial=00;start_type=ATG;rbs_motif=None;r
                     bs_spacer=None;gc_cont=0.293;conf=100.00;score=74.26;cscor
                     e=71.03;sscore=3.23;rscore=-1.05;uscore=0.86;tscore=3.41;"
     CDS             301285..301872
                     /locus_tag="wLcla03500"
                     /fasta_file="/home/lisa/Wolbachia_genomes/Genome_seqs/9_wol_genomes.faa:fasta/wLcla03500.fasta.out"
                     /product="Sua5/YciO/YrdC/YwlC family protein"
                     /note="Uniprot:M9X0P8"
                     /note="Uniprot:M9X0P8_9RICK"
                     /gene="wLcla03500"
                     /blastp_file="uniprot_all.fasta:blastp/wLcla03500.out"
     gene            301890..302741
                     /locus_tag="wLcla03510"
                     /note="ID=1_351;partial=00;start_type=ATG;rbs_motif=AGGAG;
                     rbs_spacer=5-10bp;gc_cont=0.303;conf=100.00;score=102.41;c
                     score=90.59;sscore=11.82;rscore=7.44;uscore=-0.12;tscore=3
                     .41;"
     CDS             301890..302741
                     /locus_tag="wLcla03510"
                     /fasta_file="/home/lisa/Wolbachia_genomes/Genome_seqs/9_wol_genomes.faa:fasta/wLcla03510.fasta.out"
                     /product="Putative DNA polymerase III, delta subunit"
                     /note="Uniprot:A0A098ARP8"
                     /note="Uniprot:A0A098ARP8_9RICK"
                     /gene="wLcla03510"
                     /blastp_file="uniprot_all.fasta:blastp/wLcla03510.out"
     gene            302778..303570
                     /locus_tag="wLcla03520"
                     /fasta_file="/home/lisa/Wolbachia_genomes/Genome_seqs/9_wol_genomes.faa:fasta/wLcla03530.fasta.out"
                     /fasta_file="/home/lisa/Wolbachia_genomes/Genome_seqs/9_wol_genomes.faa:fasta/wLcla03520.fasta.out"
                     /note="Uncharacterized protein, contains frameshift
                     mutation"
                     /note="Uniprot:A0A098ARR3"
                     /note="Uniprot:A0A098ARR3_9RICK"
                     /note="Uniprot:A0A060Q4E0"
                     /note="Uniprot:A0A060Q4E0_9RICK"
                     /blastp_file="uniprot_all.fasta:blastp/wLcla03530.out"
                     /blastp_file="uniprot_all.fasta:blastp/wLcla03520.out"
                     /pseudo
     gene            303615..304274
                     /locus_tag="wLcla03540"
                     /note="ID=1_354;partial=00;start_type=ATG;rbs_motif=None;r
                     bs_spacer=None;gc_cont=0.309;conf=100.00;score=47.49;cscor
                     e=41.15;sscore=6.34;rscore=-1.05;uscore=3.18;tscore=3.41;"
     CDS             303615..304274
                     /locus_tag="wLcla03540"
                     /fasta_file="/home/lisa/Wolbachia_genomes/Genome_seqs/9_wol_genomes.faa:fasta/wLcla03540.fasta.out"
                     /product="Putative type IV secretion system protein VirB8"
                     /note="Uniprot:B6Y877"
                     /note="Uniprot:B6Y877_9RICK"
                     /gene="wLcla03540"
                     /blastp_file="uniprot_all.fasta:blastp/wLcla03540.out"
     gene            complement(304281..305777)
                     /locus_tag="wLcla03550"
                     /note="ID=1_355;partial=00;start_type=ATG;rbs_motif=None;r
                     bs_spacer=None;gc_cont=0.328;conf=100.00;score=88.21;cscor
                     e=85.32;sscore=2.89;rscore=-1.05;uscore=1.18;tscore=3.41;"
     CDS             complement(304281..305777)
                     /locus_tag="wLcla03550"
                     /fasta_file="/home/lisa/Wolbachia_genomes/Genome_seqs/9_wol_genomes.faa:fasta/wLcla03550.fasta.out"
                     /product="Putative NADH-ubiquinone oxidoreductase subunit"
                     /note="Uniprot:A0A178GV69"
                     /note="Uniprot:A0A178GV69_9RICK"
                     /gene="wLcla03550"
                     /blastp_file="uniprot_all.fasta:blastp/wLcla03550.out"
     gene            complement(306125..307567)
                     /locus_tag="wLcla03560"
                     /note="ID=1_356;partial=00;start_type=ATG;rbs_motif=None;r
                     bs_spacer=None;gc_cont=0.367;conf=100.00;score=162.53;csco
                     re=160.60;sscore=1.93;rscore=-1.05;uscore=0.22;tscore=3.41
                     ;"
     CDS             complement(306125..307567)
                     /locus_tag="wLcla03560"
                     /fasta_file="/home/lisa/Wolbachia_genomes/Genome_seqs/9_wol_genomes.faa:fasta/wLcla03560.fasta.out"
                     /product="Replicative DNA helicase"
                     /note="Uniprot:Q73I29"
                     /note="Uniprot:Q73I29_WOLPM"
                     /gene="dnaB"
                     /blastp_file="uniprot_all.fasta:blastp/wLcla03560.out"
     tRNA            307671..307753
                     /locus_tag="wLcla_t40"
                     /ID="tRNA:Leu-2"
                     /Codon="CAA"
                     /score=60.26
                     /Name="tRNA:Leu-2"
                     /AminoAcid="Leu-2"
     gene            307776..308393
                     /locus_tag="wLcla03570"
                     /note="ID=1_357;partial=00;start_type=ATG;rbs_motif=GGA/GA
                     G/AGG;rbs_spacer=5-10bp;gc_cont=0.345;conf=99.82;score=27.
                     60;cscore=26.13;sscore=1.47;rscore=1.95;uscore=-3.89;tscor
                     e=3.41;"
     CDS             307776..308393
                     /locus_tag="wLcla03570"
                     /fasta_file="/home/lisa/Wolbachia_genomes/Genome_seqs/9_wol_genomes.faa:fasta/wLcla03570.fasta.out"
                     /product="Putative membrane RDD family protein"
                     /note="Uniprot:M9WZH6"
                     /note="Uniprot:M9WZH6_9RICK"
                     /gene="wLcla03570"
                     /blastp_file="uniprot_all.fasta:blastp/wLcla03570.out"
     gene            308460..308881
                     /locus_tag="wLcla03580"
                     /fasta_file="/home/lisa/Wolbachia_genomes/Genome_seqs/9_wol_genomes.faa:fasta/wLcla03580.fasta.out"
                     /fasta_file="/home/lisa/Wolbachia_genomes/Genome_seqs/9_wol_genomes.faa:fasta/wLcla03590.fasta.out"
                     /note="Transposase, IS6 family, contains frameshift
                     mutation"
                     /note="Uniprot:A0A067A8D9"
                     /note="Uniprot:A0A067A8D9_9RICK"
                     /note="Uniprot:K0P040"
                     /note="Uniprot:K0P040_9BACT"
                     /blastp_file="uniprot_all.fasta:blastp/wLcla03580.out"
                     /blastp_file="uniprot_all.fasta:blastp/wLcla03590.out"
                     /pseudo
                     /partial
     gene            308864..309103
                     /locus_tag="wLcla03600"
                     /fasta_file="/home/lisa/Wolbachia_genomes/Genome_seqs/9_wol_genomes.faa:fasta/wLcla03600.fasta.out"
                     /note="Transposase, IS6 family, truncation, end of contig"
                     /note="Uniprot:K0P2F5"
                     /note="Uniprot:K0P2F5_9BACT"
                     /blastp_file="uniprot_all.fasta:blastp/wLcla03600.out"
                     /pseudo
     gene            308882..309103
                     /locus_tag="wLcla03600"
                     /note="ID=1_360;partial=00;start_type=ATG;rbs_motif=None;r
                     bs_spacer=None;gc_cont=0.338;conf=93.41;score=11.53;cscore
                     =11.84;sscore=-0.31;rscore=-1.10;uscore=-2.44;tscore=3.24;
                     "
                     /partial
     CDS             308882..309103
                     /locus_tag="wLcla03600"
                     /fasta_file="/home/lisa/Wolbachia_genomes/Genome_seqs/9_wol_genomes.faa:fasta/wLcla03600.fasta.out"
                     /product="Transposase, IS6 family"
                     /note="Uniprot:K0P2F5"
                     /note="Uniprot:K0P2F5_9BACT"
                     /gene="wLcla03600"
                     /blastp_file="uniprot_all.fasta:blastp/wLcla03600.out"
                     /partial
     gene            309434..309667
                     /locus_tag="wLcla03610"
                     /note="ID=1_361;partial=00;start_type=TTG;rbs_motif=None;r
                     bs_spacer=None;gc_cont=0.350;conf=92.26;score=10.78;cscore
                     =21.22;sscore=-10.44;rscore=-1.13;uscore=-2.08;tscore=-7.2
                     3;"
                     /note="GenePRIMP:LONGSHORT:SHORT:Homologs:0-1294"
     CDS             309434..309667
                     /locus_tag="wLcla03610"
                     /fasta_file="/home/lisa/Wolbachia_genomes/Genome_seqs/9_wol_genomes.faa:fasta/wLcla03610.fasta.out"
                     /product="Uncharacterized protein"
                     /note="Uniprot:B3CP09"
                     /note="Uniprot:B3CP09_WOLPP"
                     /gene="wLcla03610"
                     /blastp_file="uniprot_all.fasta:blastp/wLcla03610.out"
     gene            309772..311091
                     /locus_tag="wLcla03620"
                     /note="ID=1_362;partial=00;start_type=ATG;rbs_motif=None;r
                     bs_spacer=None;gc_cont=0.393;conf=99.99;score=183.38;cscor
                     e=178.04;sscore=5.34;rscore=-1.05;uscore=2.97;tscore=3.41;
                     "
     CDS             309772..311091
                     /locus_tag="wLcla03620"
                     /fasta_file="/home/lisa/Wolbachia_genomes/Genome_seqs/9_wol_genomes.faa:fasta/wLcla03620.fasta.out"
                     /product="Dihydroorotase"
                     /note="Uniprot:Q73ID8"
                     /note="Uniprot:Q73ID8_WOLPM"
                     /gene="pyrC"
                     /blastp_file="uniprot_all.fasta:blastp/wLcla03620.out"
     gene            311176..312354
                     /locus_tag="wLcla03630"
                     /note="ID=1_363;partial=00;start_type=ATG;rbs_motif=None;r
                     bs_spacer=None;gc_cont=0.325;conf=100.00;score=127.86;csco
                     re=123.99;sscore=3.87;rscore=-1.05;uscore=1.51;tscore=3.41
                     ;"
     CDS             311176..312354
                     /locus_tag="wLcla03630"
                     /fasta_file="/home/lisa/Wolbachia_genomes/Genome_seqs/9_wol_genomes.faa:fasta/wLcla03630.fasta.out"
                     /product="Putative ribonuclease D"
                     /note="Uniprot:C0R5H2"
                     /note="Uniprot:C0R5H2_WOLWR"
                     /gene="wLcla03630"
                     /blastp_file="uniprot_all.fasta:blastp/wLcla03630.out"
     gene            complement(312622..313200)
                     /locus_tag="wLcla03640"
                     /note="ID=1_364;partial=00;start_type=ATG;rbs_motif=None;r
                     bs_spacer=None;gc_cont=0.344;conf=100.00;score=52.37;cscor
                     e=48.42;sscore=3.95;rscore=-1.05;uscore=2.23;tscore=3.41;"
                     /note="GenePRIMP:LONGSHORT:LONG:Homologs:21-21"
     CDS             complement(312622..313200)
                     /locus_tag="wLcla03640"
                     /fasta_file="/home/lisa/Wolbachia_genomes/Genome_seqs/9_wol_genomes.faa:fasta/wLcla03640.fasta.out"
                     /product="Dephospho-CoA kinase"
                     /note="Uniprot:M9WZ94"
                     /note="Uniprot:M9WZ94_9RICK"
                     /gene="coaE"
                     /blastp_file="uniprot_all.fasta:blastp/wLcla03640.out"
     gene            313334..314737
                     /locus_tag="wLcla03650"
                     /note="ID=1_365;partial=00;start_type=TTG;rbs_motif=GGAG/G
                     AGG;rbs_spacer=5-10bp;gc_cont=0.392;conf=99.99;score=192.6
                     0;cscore=187.85;sscore=4.75;rscore=6.49;uscore=4.93;tscore
                     =-6.68;"
     CDS             313334..314737
                     /locus_tag="wLcla03650"
                     /fasta_file="/home/lisa/Wolbachia_genomes/Genome_seqs/9_wol_genomes.faa:fasta/wLcla03650.fasta.out"
                     /product="Putative oxidoreductase, 2-nitropropane
                     dioxygenase family"
                     /note="Uniprot:C0R5H0"
                     /note="Uniprot:C0R5H0_WOLWR"
                     /gene="wLcla03650"
                     /blastp_file="uniprot_all.fasta:blastp/wLcla03650.out"
     gene            314819..315724
                     /locus_tag="wLcla03660"
                     /note="ID=1_366;partial=00;start_type=ATG;rbs_motif=GGA/GA
                     G/AGG;rbs_spacer=5-10bp;gc_cont=0.371;conf=100.00;score=12
                     0.24;cscore=111.09;sscore=9.15;rscore=1.95;uscore=3.78;tsc
                     ore=3.41;"
     CDS             314819..315724
                     /locus_tag="wLcla03660"
                     /fasta_file="/home/lisa/Wolbachia_genomes/Genome_seqs/9_wol_genomes.faa:fasta/wLcla03660.fasta.out"
                     /product="Putative membrane protein"
                     /note="Uniprot:A0A178GS12"
                     /note="Uniprot:A0A178GS12_9RICK"
                     /gene="wLcla03660"
                     /blastp_file="uniprot_all.fasta:blastp/wLcla03660.out"
     gene            316114..317643
                     /locus_tag="wLcla03670"
                     /note="ID=1_367;partial=00;start_type=ATG;rbs_motif=None;r
                     bs_spacer=None;gc_cont=0.380;conf=100.00;score=140.24;csco
                     re=139.54;sscore=0.71;rscore=-1.05;uscore=-1.01;tscore=3.4
                     1;"
     CDS             316114..317643
                     /locus_tag="wLcla03670"
                     /fasta_file="/home/lisa/Wolbachia_genomes/Genome_seqs/9_wol_genomes.faa:fasta/wLcla03670.fasta.out"
                     /product="Methionine--tRNA ligase"
                     /note="Uniprot:A0A059IVY5"
                     /note="Uniprot:A0A059IVY5_9RICK"
                     /gene="metG"
                     /blastp_file="uniprot_all.fasta:blastp/wLcla03670.out"
     gene            complement(317909..318247)
                     /locus_tag="wLcla03680"
                     /note="ID=1_368;partial=00;start_type=ATG;rbs_motif=AGGAG;
                     rbs_spacer=5-10bp;gc_cont=0.309;conf=100.00;score=66.17;cs
                     core=52.48;sscore=13.68;rscore=7.44;uscore=3.48;tscore=3.4
                     1;"
                     /note="GenePRIMP:LONGSHORT:LONG:Homologs:0-56"
                     /partial
     CDS             complement(317909..318247)
                     /locus_tag="wLcla03680"
                     /fasta_file="/home/lisa/Wolbachia_genomes/Genome_seqs/9_wol_genomes.faa:fasta/wLcla03680.fasta.out"
                     /product="Transposase, IS110 family"
                     /note="Uniprot:A0A0P6NXT3"
                     /note="Uniprot:A0A0P6NXT3_9RICK"
                     /gene="wLcla03680"
                     /blastp_file="uniprot_all.fasta:blastp/wLcla03680.out"
                     /partial
     gene            complement(319184..319534)
                     /locus_tag="wLcla03700"
                     /fasta_file="/home/lisa/Wolbachia_genomes/Genome_seqs/9_wol_genomes.faa:fasta/wLcla03700.fasta.out"
                     /note="Uncharacterized protein, truncation on both sides"
                     /note="Uniprot:A0A178GXV0"
                     /note="Uniprot:A0A178GXV0_9RICK"
                     /blastp_file="uniprot_all.fasta:blastp/wLcla03700.out"
                     /pseudo
     gene            complement(319653..320450)
                     /locus_tag="wLcla03710"
                     /note="ID=1_371;partial=00;start_type=ATG;rbs_motif=AGxAG;
                     rbs_spacer=3-4bp;gc_cont=0.345;conf=100.00;score=93.71;csc
                     ore=84.16;sscore=9.55;rscore=2.66;uscore=4.13;tscore=3.41;
                     "
     CDS             complement(319653..320450)
                     /locus_tag="wLcla03710"
                     /fasta_file="/home/lisa/Wolbachia_genomes/Genome_seqs/9_wol_genomes.faa:fasta/wLcla03710.fasta.out"
                     /product="Aminomethyl transferase family protein"
                     /note="Uniprot:C0R2V5"
                     /note="Uniprot:C0R2V5_WOLWR"
                     /gene="wLcla03710"
                     /blastp_file="uniprot_all.fasta:blastp/wLcla03710.out"
     gene            320564..320854
                     /locus_tag="wLcla03720"
                     /note="ID=1_372;partial=00;start_type=ATG;rbs_motif=GGAG/G
                     AGG;rbs_spacer=5-10bp;gc_cont=0.381;conf=100.00;score=52.0
                     7;cscore=40.86;sscore=11.21;rscore=6.49;uscore=1.30;tscore
                     =3.41;"
     CDS             320564..320854
                     /locus_tag="wLcla03720"
                     /fasta_file="/home/lisa/Wolbachia_genomes/Genome_seqs/9_wol_genomes.faa:fasta/wLcla03720.fasta.out"
                     /product="10 kDa chaperonin"
                     /note="Uniprot:C0F940"
                     /note="Uniprot:C0F940_9RICK"
                     /gene="groS"
                     /blastp_file="uniprot_all.fasta:blastp/wLcla03720.out"
     gene            320944..322593
                     /locus_tag="wLcla03730"
                     /note="ID=1_373;partial=00;start_type=ATG;rbs_motif=AGGAG;
                     rbs_spacer=5-10bp;gc_cont=0.384;conf=99.99;score=293.36;cs
                     core=279.33;sscore=14.02;rscore=7.44;uscore=3.17;tscore=3.
                     41;"
     CDS             320944..322593
                     /locus_tag="wLcla03730"
                     /fasta_file="/home/lisa/Wolbachia_genomes/Genome_seqs/9_wol_genomes.faa:fasta/wLcla03730.fasta.out"
                     /product="60 kDa chaperonin"
                     /note="Uniprot:Q73I71"
                     /note="Uniprot:CH60_WOLPM"
                     /gene="groL"
                     /blastp_file="uniprot_all.fasta:blastp/wLcla03730.out"
     gene            323253..324289
                     /locus_tag="wLcla03740"
                     /fasta_file="/home/lisa/Wolbachia_genomes/Genome_seqs/9_wol_genomes.faa:fasta/wLcla03740.fasta.out"
                     /note="Transposase, IS481 family, contains frameshift
                     mutation"
                     /note="Uniprot:A0A178GV19"
                     /note="Uniprot:A0A178GV19_9RICK"
                     /gene="wLcla03740"
                     /blastp_file="uniprot_all.fasta:blastp/wLcla03740.out"
                     /pseudo
                     /partial
     gene            complement(324300..324905)
                     /locus_tag="wLcla03750"
                     /note="ID=1_375;partial=00;start_type=GTG;rbs_motif=GGA/GA
                     G/AGG;rbs_spacer=5-10bp;gc_cont=0.358;conf=100.00;score=55
                     .20;cscore=55.25;sscore=-0.05;rscore=1.95;uscore=2.06;tsco
                     re=-4.06;"
     CDS             complement(324300..324905)
                     /locus_tag="wLcla03750"
                     /fasta_file="/home/lisa/Wolbachia_genomes/Genome_seqs/9_wol_genomes.faa:fasta/wLcla03750.fasta.out"
                     /product="Maf-like protein maf"
                     /note="Uniprot:B6Y7D0"
                     /note="Uniprot:B6Y7D0_9RICK"
                     /gene="maf"
                     /blastp_file="uniprot_all.fasta:blastp/wLcla03750.out"
     gene            complement(324883..325146)
                     /locus_tag="wLcla03760"
                     /note="ID=1_376;partial=00;start_type=ATG;rbs_motif=None;r
                     bs_spacer=None;gc_cont=0.367;conf=99.83;score=27.67;cscore
                     =22.90;sscore=4.77;rscore=-1.05;uscore=2.40;tscore=3.41;"
     CDS             complement(324883..325146)
                     /locus_tag="wLcla03760"
                     /fasta_file="/home/lisa/Wolbachia_genomes/Genome_seqs/9_wol_genomes.faa:fasta/wLcla03760.fasta.out"
                     /product="Translation initiation factor IF-1"
                     /note="Uniprot:I7IHX7"
                     /note="Uniprot:I7IHX7_9RICK"
                     /gene="infA"
                     /blastp_file="uniprot_all.fasta:blastp/wLcla03760.out"
     gene            complement(325218..327275)
                     /locus_tag="wLcla03770"
                     /fasta_file="/home/lisa/Wolbachia_genomes/Genome_seqs/9_wol_genomes.faa:fasta/wLcla03770.fasta.out"
                     /fasta_file="/home/lisa/Wolbachia_genomes/Genome_seqs/9_wol_genomes.faa:fasta/wLcla03780.fasta.out"
                     /fasta_file="/home/lisa/Wolbachia_genomes/Genome_seqs/9_wol_genomes.faa:fasta/wLcla03790.fasta.out"
                     /note="Uncharacterized protein, contains frameshift
                     mutations and truncation"
                     /note="Uniprot:C0R2U6"
                     /note="Uniprot:C0R2U6_WOLWR"
                     /note="Uniprot:A0A098AT62"
                     /note="Uniprot:A0A098AT62_9RICK"
                     /note="Uniprot:A0A178GXG9"
                     /note="Uniprot:A0A178GXG9_9RICK"
                     /blastp_file="uniprot_all.fasta:blastp/wLcla03770.out"
                     /blastp_file="uniprot_all.fasta:blastp/wLcla03780.out"
                     /blastp_file="uniprot_all.fasta:blastp/wLcla03790.out"
                     /pseudo
     gene            complement(327504..328781)
                     /locus_tag="wLcla03800"
                     /note="ID=1_380;partial=00;start_type=ATG;rbs_motif=None;r
                     bs_spacer=None;gc_cont=0.358;conf=100.00;score=175.49;csco
                     re=171.52;sscore=3.97;rscore=-1.05;uscore=2.26;tscore=3.41
                     ;"
     CDS             complement(327504..328781)
                     /locus_tag="wLcla03800"
                     /fasta_file="/home/lisa/Wolbachia_genomes/Genome_seqs/9_wol_genomes.faa:fasta/wLcla03800.fasta.out"
                     /product="Adenylosuccinate synthetase"
                     /note="Uniprot:Q73I44"
                     /note="Uniprot:PURA_WOLPM"
                     /gene="purA"
                     /blastp_file="uniprot_all.fasta:blastp/wLcla03800.out"
     gene            328961..330493
                     /locus_tag="wLcla03810"
                     /note="ID=1_381;partial=00;start_type=ATG;rbs_motif=GGA/GA
                     G/AGG;rbs_spacer=5-10bp;gc_cont=0.317;conf=99.99;score=216
                     .87;cscore=209.01;sscore=7.86;rscore=1.95;uscore=2.50;tsco
                     re=3.41;"
     CDS             328961..330493
                     /locus_tag="wLcla03810"
                     /fasta_file="/home/lisa/Wolbachia_genomes/Genome_seqs/9_wol_genomes.faa:fasta/wLcla03810.fasta.out"
                     /product="Uncharacterized protein"
                     /note="Uniprot:Q73I43"
                     /note="Uniprot:Q73I43_WOLPM"
                     /gene="wLcla03810"
                     /blastp_file="uniprot_all.fasta:blastp/wLcla03810.out"
     gene            complement(330864..331802)
                     /locus_tag="wLcla03820"
                     /note="ID=1_382;partial=00;start_type=ATG;rbs_motif=GGA/GA
                     G/AGG;rbs_spacer=5-10bp;gc_cont=0.314;conf=100.00;score=13
                     9.25;cscore=132.78;sscore=6.47;rscore=1.95;uscore=1.11;tsc
                     ore=3.41;"
     CDS             complement(330864..331802)
                     /locus_tag="wLcla03820"
                     /fasta_file="/home/lisa/Wolbachia_genomes/Genome_seqs/9_wol_genomes.faa:fasta/wLcla03820.fasta.out"
                     /product="Acetylglutamate kinase"
                     /note="Uniprot:C0R5M0"
                     /note="Uniprot:C0R5M0_WOLWR"
                     /gene="argB"
                     /blastp_file="uniprot_all.fasta:blastp/wLcla03820.out"
     gene            complement(331777..332370)
                     /locus_tag="wLcla03830"
                     /note="ID=1_383;partial=00;start_type=ATG;rbs_motif=None;r
                     bs_spacer=None;gc_cont=0.320;conf=100.00;score=48.15;cscor
                     e=45.50;sscore=2.66;rscore=-1.05;uscore=0.94;tscore=3.41;"
     CDS             complement(331777..332370)
                     /locus_tag="wLcla03830"
                     /fasta_file="/home/lisa/Wolbachia_genomes/Genome_seqs/9_wol_genomes.faa:fasta/wLcla03830.fasta.out"
                     /product="Probable GTP-binding protein EngB"
                     /note="Uniprot:C0F952"
                     /note="Uniprot:C0F952_9RICK"
                     /gene="engB"
                     /blastp_file="uniprot_all.fasta:blastp/wLcla03830.out"
     gene            332484..333575
                     /locus_tag="wLcla03840"
                     /note="ID=1_384;partial=00;start_type=ATG;rbs_motif=None;r
                     bs_spacer=None;gc_cont=0.357;conf=100.00;score=161.94;csco
                     re=159.01;sscore=2.93;rscore=-1.05;uscore=0.57;tscore=3.41
                     ;"
     CDS             332484..333575
                     /locus_tag="wLcla03840"
                     /fasta_file="/home/lisa/Wolbachia_genomes/Genome_seqs/9_wol_genomes.faa:fasta/wLcla03840.fasta.out"
                     /product="Peptide chain release factor 1"
                     /note="Uniprot:Q73IC2"
                     /note="Uniprot:RF1_WOLPM"
                     /gene="prfA"
                     /blastp_file="uniprot_all.fasta:blastp/wLcla03840.out"
     gene            333694..334137
                     /locus_tag="wLcla03850"
                     /note="ID=1_385;partial=00;start_type=ATG;rbs_motif=None;r
                     bs_spacer=None;gc_cont=0.288;conf=100.00;score=52.85;cscor
                     e=51.43;sscore=1.43;rscore=-1.05;uscore=-0.94;tscore=3.41;
                     "
     CDS             333694..334137
                     /locus_tag="wLcla03850"
                     /fasta_file="/home/lisa/Wolbachia_genomes/Genome_seqs/9_wol_genomes.faa:fasta/wLcla03850.fasta.out"
                     /product="Uncharacterized protein"
                     /note="Uniprot:A0A178GVU7"
                     /note="Uniprot:A0A178GVU7_9RICK"
                     /gene="wLcla03850"
                     /blastp_file="uniprot_all.fasta:blastp/wLcla03850.out"
     gene            complement(334500..335429)
                     /locus_tag="wLcla03860"
                     /note="ID=1_386;partial=00;start_type=ATG;rbs_motif=GGA/GA
                     G/AGG;rbs_spacer=5-10bp;gc_cont=0.314;conf=100.00;score=69
                     .65;cscore=65.31;sscore=4.34;rscore=1.95;uscore=-0.37;tsco
                     re=3.41;"
     CDS             complement(334500..335429)
                     /locus_tag="wLcla03860"
                     /fasta_file="/home/lisa/Wolbachia_genomes/Genome_seqs/9_wol_genomes.faa:fasta/wLcla03860.fasta.out"
                     /product="Putative membrane transport protein"
                     /note="Uniprot:C0R5M4"
                     /note="Uniprot:C0R5M4_WOLWR"
                     /gene="wLcla03860"
                     /blastp_file="uniprot_all.fasta:blastp/wLcla03860.out"
     gene            complement(335684..336241)
                     /locus_tag="wLcla03870"
                     /note="ID=1_387;partial=00;start_type=ATG;rbs_motif=None;r
                     bs_spacer=None;gc_cont=0.321;conf=100.00;score=55.74;cscor
                     e=53.79;sscore=1.95;rscore=-1.05;uscore=0.24;tscore=3.41;"
     CDS             complement(335684..336241)
                     /locus_tag="wLcla03870"
                     /fasta_file="/home/lisa/Wolbachia_genomes/Genome_seqs/9_wol_genomes.faa:fasta/wLcla03870.fasta.out"
                     /product="Putative acyltransferase protein"
                     /note="Uniprot:K2EGT5"
                     /note="Uniprot:K2EGT5_9ZZZZ"
                     /gene="wLcla03870"
                     /blastp_file="uniprot_all.fasta:blastp/wLcla03870.out"
     gene            336258..337408
                     /locus_tag="wLcla03880"
                     /fasta_file="/home/lisa/Wolbachia_genomes/Genome_seqs/9_wol_genomes.faa:fasta/wLcla03880.fasta.out"
                     /note="Drug resistance transporter, contains frameshift
                     mutation"
                     /note="Uniprot:B3CL52"
                     /note="Uniprot:B3CL52_WOLPP"
                     /blastp_file="uniprot_all.fasta:blastp/wLcla03880.out"
                     /pseudo
     gene            complement(337666..338622)
                     /locus_tag="wLcla03910"
                     /note="ID=1_391;partial=00;start_type=ATG;rbs_motif=None;r
                     bs_spacer=None;gc_cont=0.349;conf=100.00;score=113.47;csco
                     re=110.74;sscore=2.73;rscore=-1.05;uscore=1.01;tscore=3.41
                     ;"
     CDS             complement(337666..338622)
                     /locus_tag="wLcla03910"
                     /fasta_file="/home/lisa/Wolbachia_genomes/Genome_seqs/9_wol_genomes.faa:fasta/wLcla03910.fasta.out"
                     /product="UDP-N-acetylmuramate--L-alanine ligase"
                     /note="Uniprot:A0A098AR38"
                     /note="Uniprot:A0A098AR38_9RICK"
                     /gene="murC"
                     /blastp_file="uniprot_all.fasta:blastp/wLcla03910.out"
     gene            338675..338908
                     /locus_tag="wLcla03920"
                     /fasta_file="/home/lisa/Wolbachia_genomes/Genome_seqs/9_wol_genomes.faa:fasta/wLcla03920.fasta.out"
                     /note="Transposase IS6 family, disrupted by IS-insertion"
                     /note="Uniprot:A0A067A8D9"
                     /note="Uniprot:A0A067A8D9_9RICK"
                     /blastp_file="uniprot_all.fasta:blastp/wLcla03920.out"
                     /pseudo
     gene            complement(338990..339211)
                     /locus_tag="wLcla03930"
                     /note="ID=1_393;partial=00;start_type=ATG;rbs_motif=None;r
                     bs_spacer=None;gc_cont=0.306;conf=62.17;score=2.16;cscore=
                     3.13;sscore=-0.97;rscore=-1.43;uscore=-3.29;tscore=2.50;"
                     /note="GenePRIMP:LONGSHORT:SHORT:Homologs:0-147"
                     /partial
     CDS             complement(338990..339211)
                     /locus_tag="wLcla03930"
                     /fasta_file="/home/lisa/Wolbachia_genomes/Genome_seqs/9_wol_genomes.faa:fasta/wLcla03930.fasta.out"
                     /product="Transposase, IS630 family"
                     /note="Uniprot:Q4C0V3"
                     /note="Uniprot:Q4C0V3_CROWT"
                     /gene="wLcla03930"
                     /blastp_file="uniprot_all.fasta:blastp/wLcla03930.out"
                     /partial
     gene            complement(339214..339890)
                     /locus_tag="wLcla03940"
                     /fasta_file="/home/lisa/Wolbachia_genomes/Genome_seqs/9_wol_genomes.faa:fasta/wLcla03950.fasta.out"
                     /fasta_file="/home/lisa/Wolbachia_genomes/Genome_seqs/9_wol_genomes.faa:fasta/wLcla03940.fasta.out"
                     /note="Transposase, IS481 family, contains frameshift
                     mutation"
                     /note="Uniprot:A0A178GVA0"
                     /note="Uniprot:A0A178GVA0_9RICK"
                     /note="Uniprot:M9WYQ6"
                     /note="Uniprot:M9WYQ6_9RICK"
                     /blastp_file="uniprot_all.fasta:blastp/wLcla03950.out"
                     /blastp_file="uniprot_all.fasta:blastp/wLcla03940.out"
                     /pseudo
                     /partial
     gene            complement(339963..341374)
                     /locus_tag="wLcla03960"
                     /fasta_file="/home/lisa/Wolbachia_genomes/Genome_seqs/9_wol_genomes.faa:fasta/wLcla03960.fasta.out"
                     /fasta_file="/home/lisa/Wolbachia_genomes/Genome_seqs/9_wol_genomes.faa:fasta/wLcla03970.fasta.out"
                     /note="GTA TIM-barrel-like domain protein, contains
                     frameshift mutation, disrupted by IS-insertion"
                     /note="Uniprot:Q3YSK5"
                     /note="Uniprot:Q3YSK5_EHRCJ"
                     /note="Uniprot:A0A098AT88"
                     /note="Uniprot:A0A098AT88_9RICK"
                     /blastp_file="uniprot_all.fasta:blastp/wLcla03960.out"
                     /blastp_file="uniprot_all.fasta:blastp/wLcla03970.out"
                     /pseudo
     gene            complement(341685..342416)
                     /locus_tag="wLcla03980"
                     /note="ID=1_398;partial=00;start_type=ATG;rbs_motif=AGGAGG
                     ;rbs_spacer=5-10bp;gc_cont=0.352;conf=100.00;score=105.88;
                     cscore=91.76;sscore=14.12;rscore=10.93;uscore=0.43;tscore=
                     3.41;"
     CDS             complement(341685..342416)
                     /locus_tag="wLcla03980"
                     /fasta_file="/home/lisa/Wolbachia_genomes/Genome_seqs/9_wol_genomes.faa:fasta/wLcla03980.fasta.out"
                     /product="Uncharacterized protein"
                     /note="Uniprot:A0A176Q248"
                     /note="Uniprot:A0A176Q248_9RICK"
                     /gene="wLcla03980"
                     /blastp_file="uniprot_all.fasta:blastp/wLcla03980.out"
     gene            complement(343296..344000)
                     /locus_tag="wLcla03990"
                     /note="ID=1_399;partial=00;start_type=ATG;rbs_motif=None;r
                     bs_spacer=None;gc_cont=0.311;conf=100.00;score=66.12;cscor
                     e=63.18;sscore=2.94;rscore=-1.05;uscore=-0.15;tscore=3.41;
                     "
     CDS             complement(343296..344000)
                     /locus_tag="wLcla03990"
                     /fasta_file="/home/lisa/Wolbachia_genomes/Genome_seqs/9_wol_genomes.faa:fasta/wLcla03990.fasta.out"
                     /product="Putative competence protein F"
                     /note="Uniprot:C0F9P5"
                     /note="Uniprot:C0F9P5_9RICK"
                     /gene="comF"
                     /blastp_file="uniprot_all.fasta:blastp/wLcla03990.out"
     gene            complement(344052..346865)
                     /locus_tag="wLcla04000"
                     /note="ID=1_400;partial=00;start_type=ATG;rbs_motif=GGA/GA
                     G/AGG;rbs_spacer=5-10bp;gc_cont=0.370;conf=99.99;score=351
                     .46;cscore=347.07;sscore=4.40;rscore=1.95;uscore=-0.31;tsc
                     ore=3.41;"
     CDS             complement(344052..346865)
                     /locus_tag="wLcla04000"
                     /fasta_file="/home/lisa/Wolbachia_genomes/Genome_seqs/9_wol_genomes.faa:fasta/wLcla04000.fasta.out"
                     /product="UvrABC system protein A"
                     /note="Uniprot:C0F9P3"
                     /note="Uniprot:C0F9P3_9RICK"
                     /gene="uvrA"
                     /blastp_file="uniprot_all.fasta:blastp/wLcla04000.out"
     gene            347191..348522
                     /locus_tag="wLcla04010"
                     /note="ID=1_401;partial=00;start_type=ATG;rbs_motif=GGAG/G
                     AGG;rbs_spacer=5-10bp;gc_cont=0.342;conf=99.99;score=196.8
                     9;cscore=182.88;sscore=14.01;rscore=6.49;uscore=4.10;tscor
                     e=3.41;"
     CDS             347191..348522
                     /locus_tag="wLcla04010"
                     /fasta_file="/home/lisa/Wolbachia_genomes/Genome_seqs/9_wol_genomes.faa:fasta/wLcla04010.fasta.out"
                     /product="Ankyrin repeat domain protein"
                     /note="Uniprot:A0A059IUB9"
                     /note="Uniprot:A0A059IUB9_9RICK"
                     /gene="wLcla04010"
                     /blastp_file="uniprot_all.fasta:blastp/wLcla04010.out"
     gene            348583..349581
                     /locus_tag="wLcla04020"
                     /note="ID=1_402;partial=00;start_type=ATG;rbs_motif=GGA/GA
                     G/AGG;rbs_spacer=5-10bp;gc_cont=0.404;conf=100.00;score=14
                     9.36;cscore=139.77;sscore=9.59;rscore=1.95;uscore=4.22;tsc
                     ore=3.41;"
     CDS             348583..349581
                     /locus_tag="wLcla04020"
                     /fasta_file="/home/lisa/Wolbachia_genomes/Genome_seqs/9_wol_genomes.faa:fasta/wLcla04020.fasta.out"
                     /product="Pyruvate dehydrogenase complex, E1 component,
                     puryvate dehydrogenase beta subunit"
                     /note="Uniprot:C0F9H8"
                     /note="Uniprot:C0F9H8_9RICK"
                     /gene="wLcla04020"
                     /blastp_file="uniprot_all.fasta:blastp/wLcla04020.out"
     gene            complement(349584..349939)
                     /locus_tag="wLcla04030"
                     /fasta_file="/home/lisa/Wolbachia_genomes/Genome_seqs/9_wol_genomes.faa:fasta/wLcla04030.fasta.out"
                     /note="Putative type IV secretion system protein VirB2,
                     contains frameshift mutation"
                     /note="Uniprot:Q4EA12"
                     /note="Uniprot:Q4EA12_9RICK"
                     /blastp_file="uniprot_all.fasta:blastp/wLcla04030.out"
                     /pseudo
     gene            350139..350924
                     /locus_tag="wLcla04040"
                     /note="ID=1_404;partial=00;start_type=ATG;rbs_motif=None;r
                     bs_spacer=None;gc_cont=0.331;conf=100.00;score=69.81;cscor
                     e=68.05;sscore=1.76;rscore=-1.05;uscore=-0.61;tscore=3.41;
                     "
     CDS             350139..350924
                     /locus_tag="wLcla04040"
                     /fasta_file="/home/lisa/Wolbachia_genomes/Genome_seqs/9_wol_genomes.faa:fasta/wLcla04040.fasta.out"
                     /product="Signal peptidase I"
                     /note="Uniprot:Q4ECD7"
                     /note="Uniprot:Q4ECD7_9RICK"
                     /gene="lepB"
                     /blastp_file="uniprot_all.fasta:blastp/wLcla04040.out"
     gene            complement(350928..352829)
                     /locus_tag="wLcla04050"
                     /note="ID=1_405;partial=00;start_type=ATG;rbs_motif=AGGAG;
                     rbs_spacer=5-10bp;gc_cont=0.359;conf=99.99;score=284.39;cs
                     core=270.58;sscore=13.82;rscore=7.44;uscore=2.96;tscore=3.
                     41;"
     CDS             complement(350928..352829)
                     /locus_tag="wLcla04050"
                     /fasta_file="/home/lisa/Wolbachia_genomes/Genome_seqs/9_wol_genomes.faa:fasta/wLcla04050.fasta.out"
                     /product="Chaperone protein HscA"
                     /note="Uniprot:A0A060Q0F2"
                     /note="Uniprot:A0A060Q0F2_9RICK"
                     /gene="hscA"
                     /blastp_file="uniprot_all.fasta:blastp/wLcla04050.out"
     gene            complement(352807..353265)
                     /locus_tag="wLcla04060"
                     /note="ID=1_406;partial=00;start_type=ATG;rbs_motif=None;r
                     bs_spacer=None;gc_cont=0.327;conf=100.00;score=50.45;cscor
                     e=46.94;sscore=3.51;rscore=-1.05;uscore=1.14;tscore=3.41;"
                     /note="GenePRIMP:LONGSHORT:LONG:Homologs:0-12"
     CDS             complement(352807..353265)
                     /locus_tag="wLcla04060"
                     /fasta_file="/home/lisa/Wolbachia_genomes/Genome_seqs/9_wol_genomes.faa:fasta/wLcla04060.fasta.out"
                     /product="Co-chaperone Hsc20"
                     /note="Uniprot:M9X0S0"
                     /note="Uniprot:M9X0S0_9RICK"
                     /gene="hscB"
                     /blastp_file="uniprot_all.fasta:blastp/wLcla04060.out"
     gene            complement(353258..353644)
                     /locus_tag="wLcla04070"
                     /note="ID=1_407;partial=00;start_type=ATG;rbs_motif=None;r
                     bs_spacer=None;gc_cont=0.341;conf=100.00;score=48.03;cscor
                     e=41.67;sscore=6.36;rscore=-1.05;uscore=2.77;tscore=3.41;"
     CDS             complement(353258..353644)
                     /locus_tag="wLcla04070"
                     /fasta_file="/home/lisa/Wolbachia_genomes/Genome_seqs/9_wol_genomes.faa:fasta/wLcla04070.fasta.out"
                     /product="HesB/YadR/YfhF family protein"
                     /note="Uniprot:C0FAA6"
                     /note="Uniprot:C0FAA6_9RICK"
                     /gene="wLcla04070"
                     /blastp_file="uniprot_all.fasta:blastp/wLcla04070.out"
     gene            complement(353650..354033)
                     /locus_tag="wLcla04080"
                     /note="ID=1_408;partial=00;start_type=ATG;rbs_motif=None;r
                     bs_spacer=None;gc_cont=0.339;conf=100.00;score=54.10;cscor
                     e=51.56;sscore=2.54;rscore=-1.05;uscore=0.83;tscore=3.41;"
     CDS             complement(353650..354033)
                     /locus_tag="wLcla04080"
                     /fasta_file="/home/lisa/Wolbachia_genomes/Genome_seqs/9_wol_genomes.faa:fasta/wLcla04080.fasta.out"
                     /product="Iron-sulfur cluster assembly scaffold protein
                     IscU"
                     /note="Uniprot:A0A098ATB3"
                     /note="Uniprot:A0A098ATB3_9RICK"
                     /gene="wLcla04080"
                     /blastp_file="uniprot_all.fasta:blastp/wLcla04080.out"
     gene            354210..355121
                     /locus_tag="wLcla04090"
                     /note="ID=1_409;partial=00;start_type=TTG;rbs_motif=AGGAG;
                     rbs_spacer=5-10bp;gc_cont=0.366;conf=100.00;score=119.26;c
                     score=118.13;sscore=1.13;rscore=7.44;uscore=0.37;tscore=-6
                     .68;"
     CDS             354210..355121
                     /locus_tag="wLcla04090"
                     /fasta_file="/home/lisa/Wolbachia_genomes/Genome_seqs/9_wol_genomes.faa:fasta/wLcla04090.fasta.out"
                     /product="Signal recognition particle-docking protein
                     FtsY"
                     /note="Uniprot:A0A178GT44"
                     /note="Uniprot:A0A178GT44_9RICK"
                     /gene="ftsY"
                     /blastp_file="uniprot_all.fasta:blastp/wLcla04090.out"
     gene            355939..356585
                     /locus_tag="wLcla04100"
                     /fasta_file="/home/lisa/Wolbachia_genomes/Genome_seqs/9_wol_genomes.faa:fasta/wLcla04100.fasta.out"
                     /fasta_file="/home/lisa/Wolbachia_genomes/Genome_seqs/9_wol_genomes.faa:fasta/wLcla04110.fasta.out"
                     /note="Transposase, IS110 familiy, contains frameshift
                     mutation"
                     /note="Uniprot:C4YVS1"
                     /note="Uniprot:C4YVS1_9RICK"
                     /note="Uniprot:A0A0P6NPA1"
                     /note="Uniprot:A0A0P6NPA1_9RICK"
                     /blastp_file="uniprot_all.fasta:blastp/wLcla04100.out"
                     /blastp_file="uniprot_all.fasta:blastp/wLcla04110.out"
                     /pseudo
     gene            356658..357202
                     /locus_tag="wLcla04120"
                     /fasta_file="/home/lisa/Wolbachia_genomes/Genome_seqs/9_wol_genomes.faa:fasta/wLcla04120.fasta.out"
                     /fasta_file="/home/lisa/Wolbachia_genomes/Genome_seqs/9_wol_genomes.faa:fasta/wLcla04130.fasta.out"
                     /note="Transposase, IS481 family, contains frameshift
                     mutation"
                     /note="Uniprot:A0A178GVA0"
                     /note="Uniprot:A0A178GVA0_9RICK"
                     /note="Uniprot:A0A178GX69"
                     /note="Uniprot:A0A178GX69_9RICK"
                     /blastp_file="uniprot_all.fasta:blastp/wLcla04120.out"
                     /blastp_file="uniprot_all.fasta:blastp/wLcla04130.out"
                     /pseudo
                     /partial
     gene            357594..357974
                     /locus_tag="wLcla04140"
                     /note="ID=1_414;partial=00;start_type=TTG;rbs_motif=None;r
                     bs_spacer=None;gc_cont=0.365;conf=99.90;score=29.88;cscore
                     =34.60;sscore=-4.71;rscore=-1.05;uscore=3.01;tscore=-6.68;
                     "
                     /note="GenePRIMP:INTERRUPTED:Shared_hits_with_gene:wLcla04
                     100"
     CDS             357594..357974
                     /locus_tag="wLcla04140"
                     /fasta_file="/home/lisa/Wolbachia_genomes/Genome_seqs/9_wol_genomes.faa:fasta/wLcla04140.fasta.out"
                     /product="Transposase, IS110 family"
                     /note="Uniprot:A2W0Y8"
                     /note="Uniprot:A2W0Y8_9BURK"
                     /gene="wLcla04140"
                     /blastp_file="uniprot_all.fasta:blastp/wLcla04140.out"
     gene            358162..358464
                     /locus_tag="wLcla04150"
                     /note="ID=1_415;partial=00;start_type=ATG;rbs_motif=None;r
                     bs_spacer=None;gc_cont=0.346;conf=97.04;score=15.18;cscore
                     =17.03;sscore=-1.85;rscore=-1.05;uscore=-4.21;tscore=3.41;
                     "
                     /note="GenePRIMP:LONGSHORT:LONG:Homologs:30-30"
     CDS             358162..358464
                     /locus_tag="wLcla04150"
                     /fasta_file="/home/lisa/Wolbachia_genomes/Genome_seqs/9_wol_genomes.faa:fasta/wLcla04150.fasta.out"
                     /product="Transposase, IS5 family"
                     /note="Uniprot:A0A098AQT6"
                     /note="Uniprot:A0A098AQT6_9RICK"
                     /gene="wLcla04150"
                     /blastp_file="uniprot_all.fasta:blastp/wLcla04150.out"
     gene            358623..359111
                     /locus_tag="wLcla04160"
                     /note="ID=1_416;partial=00;start_type=ATG;rbs_motif=None;r
                     bs_spacer=None;gc_cont=0.346;conf=100.00;score=50.67;cscor
                     e=50.55;sscore=0.12;rscore=-1.05;uscore=-2.24;tscore=3.41;
                     "
     CDS             358623..359111
                     /locus_tag="wLcla04160"
                     /fasta_file="/home/lisa/Wolbachia_genomes/Genome_seqs/9_wol_genomes.faa:fasta/wLcla04160.fasta.out"
                     /product="Transposase, IS5 family"
                     /note="Uniprot:A0A176Q886"
                     /note="Uniprot:A0A176Q886_9RICK"
                     /gene="wLcla04160"
                     /blastp_file="uniprot_all.fasta:blastp/wLcla04160.out"
     gene            complement(359262..360605)
                     /locus_tag="wLcla04170"
                     /note="ID=1_417;partial=00;start_type=ATG;rbs_motif=None;r
                     bs_spacer=None;gc_cont=0.370;conf=100.00;score=170.95;csco
                     re=167.53;sscore=3.41;rscore=-1.05;uscore=1.05;tscore=3.41
                     ;"
     CDS             complement(359262..360605)
                     /locus_tag="wLcla04170"
                     /fasta_file="/home/lisa/Wolbachia_genomes/Genome_seqs/9_wol_genomes.faa:fasta/wLcla04170.fasta.out"
                     /product="DNA repair protein RadA"
                     /note="Uniprot:C0R3U8"
                     /note="Uniprot:C0R3U8_WOLWR"
                     /gene="radA"
                     /blastp_file="uniprot_all.fasta:blastp/wLcla04170.out"
     gene            complement(360672..361943)
                     /locus_tag="wLcla04180"
                     /note="ID=1_418;partial=00;start_type=ATG;rbs_motif=None;r
                     bs_spacer=None;gc_cont=0.343;conf=100.00;score=108.72;csco
                     re=108.12;sscore=0.60;rscore=-1.05;uscore=-1.12;tscore=3.4
                     1;"
     CDS             complement(360672..361943)
                     /locus_tag="wLcla04180"
                     /fasta_file="/home/lisa/Wolbachia_genomes/Genome_seqs/9_wol_genomes.faa:fasta/wLcla04180.fasta.out"
                     /product="Major facilitator family transporter"
                     /note="Uniprot:A0A060PZ13"
                     /note="Uniprot:A0A060PZ13_9RICK"
                     /gene="wLcla04180"
                     /blastp_file="uniprot_all.fasta:blastp/wLcla04180.out"
     gene            362672..365122
                     /locus_tag="wLcla04190"
                     /note="ID=1_419;partial=00;start_type=ATG;rbs_motif=None;r
                     bs_spacer=None;gc_cont=0.368;conf=99.99;score=323.10;cscor
                     e=318.93;sscore=4.17;rscore=-1.05;uscore=1.80;tscore=3.41;
                     "
     CDS             362672..365122
                     /locus_tag="wLcla04190"
                     /fasta_file="/home/lisa/Wolbachia_genomes/Genome_seqs/9_wol_genomes.faa:fasta/wLcla04190.fasta.out"
                     /product="DNA topoisomerase 1"
                     /note="Uniprot:A0A098ATY1"
                     /note="Uniprot:A0A098ATY1_9RICK"
                     /gene="topA"
                     /blastp_file="uniprot_all.fasta:blastp/wLcla04190.out"
     gene            complement(365325..365831)
                     /locus_tag="wLcla04200"
                     /note="ID=1_420;partial=00;start_type=TTG;rbs_motif=None;r
                     bs_spacer=None;gc_cont=0.361;conf=100.00;score=55.75;cscor
                     e=64.48;sscore=-8.73;rscore=-1.05;uscore=-0.35;tscore=-6.6
                     8;"
                     /note="GenePRIMP:INTERRUPTED:Shared_hits_with_gene:wLcla06
                     180"
                     /note="GenePRIMP:INTERRUPTED:Shared_hits_with_gene:wLcla06
                     790"
                     /partial
     CDS             complement(365325..365831)
                     /locus_tag="wLcla04200"
                     /fasta_file="/home/lisa/Wolbachia_genomes/Genome_seqs/9_wol_genomes.faa:fasta/wLcla04200.fasta.out"
                     /product="Transposase, IS481 family"
                     /note="Uniprot:A0A178GWQ8"
                     /note="Uniprot:A0A178GWQ8_9RICK"
                     /gene="wLcla04200"
                     /blastp_file="uniprot_all.fasta:blastp/wLcla04200.out"
                     /partial
     gene            365874..366961
                     /locus_tag="wLcla04210"
                     /fasta_file="/home/lisa/Wolbachia_genomes/Genome_seqs/9_wol_genomes.faa:fasta/wLcla04210.fasta.out"
                     /fasta_file="/home/lisa/Wolbachia_genomes/Genome_seqs/9_wol_genomes.faa:fasta/wLcla04220.fasta.out"
                     /note="Transposase, IS481 family, contains frameschift
                     mutation"
                     /note="Uniprot:A0A178GVA0"
                     /note="Uniprot:A0A178GVA0_9RICK"
                     /note="Uniprot:A0A178GV19"
                     /note="Uniprot:A0A178GV19_9RICK"
                     /blastp_file="uniprot_all.fasta:blastp/wLcla04210.out"
                     /blastp_file="uniprot_all.fasta:blastp/wLcla04220.out"
                     /pseudo
     gene            complement(367046..367255)
                     /locus_tag="wLcla04230"
                     /fasta_file="/home/lisa/Wolbachia_genomes/Genome_seqs/9_wol_genomes.faa:fasta/wLcla04230.fasta.out"
                     /note="Transposase, IS630 family, disrupted by
                     IS-insertion"
                     /note="Uniprot:A0A098AS58"
                     /note="Uniprot:A0A098AS58_9RICK"
                     /blastp_file="uniprot_all.fasta:blastp/wLcla04230.out"
                     /pseudo
     gene            complement(367608..368303)
                     /locus_tag="wLcla04240"
                     /note="ID=1_424;partial=00;start_type=ATG;rbs_motif=None;r
                     bs_spacer=None;gc_cont=0.353;conf=100.00;score=67.55;cscor
                     e=62.40;sscore=5.15;rscore=-1.05;uscore=2.78;tscore=3.41;"
                     /note="Uniprot:GenePRIMP:LONGSHORT_UNDECIDED:LONG:Homologs:9-23"
     CDS             complement(367608..368303)
                     /locus_tag="wLcla04240"
                     /fasta_file="/home/lisa/Wolbachia_genomes/Genome_seqs/9_wol_genomes.faa:fasta/wLcla04240.fasta.out"
                     /product="Putative rare lipoprotein A, extended 9 AA by a
                     frameshift mutation"
                     /note="Uniprot:A0A059IV10"
                     /note="Uniprot:A0A059IV10_9RICK"
                     /gene="wLcla04240"
                     /blastp_file="uniprot_all.fasta:blastp/wLcla04240.out"
     gene            complement(368613..369066)
                     /locus_tag="wLcla04250"
                     /fasta_file="/home/lisa/Wolbachia_genomes/Genome_seqs/9_wol_genomes.faa:fasta/wLcla04260.fasta.out"
                     /fasta_file="/home/lisa/Wolbachia_genomes/Genome_seqs/9_wol_genomes.faa:fasta/wLcla04250.fasta.out"
                     /note="Transposase, IS6 family, contains frameshift
                     mutation"
                     /note="Uniprot:A0A067A8D9"
                     /note="Uniprot:A0A067A8D9_9RICK"
                     /note="Uniprot:X5J8J3"
                     /note="Uniprot:X5J8J3_9BACT"
                     /blastp_file="uniprot_all.fasta:blastp/wLcla04260.out"
                     /blastp_file="uniprot_all.fasta:blastp/wLcla04250.out"
                     /pseudo
     gene            complement(369149..370537)
                     /locus_tag="wLcla04270"
                     /note="ID=1_427;partial=00;start_type=ATG;rbs_motif=GGA/GA
                     G/AGG;rbs_spacer=5-10bp;gc_cont=0.375;conf=99.99;score=222
                     .02;cscore=217.45;sscore=4.57;rscore=1.95;uscore=-0.14;tsc
                     ore=3.41;"
     CDS             complement(369149..370537)
                     /locus_tag="wLcla04270"
                     /fasta_file="/home/lisa/Wolbachia_genomes/Genome_seqs/9_wol_genomes.faa:fasta/wLcla04270.fasta.out"
                     /product="Fumarate hydratase class II"
                     /note="Uniprot:Q73HQ4"
                     /note="Uniprot:Q73HQ4_WOLPM"
                     /gene="fumC"
                     /blastp_file="uniprot_all.fasta:blastp/wLcla04270.out"
     gene            complement(370729..372135)
                     /locus_tag="wLcla04280"
                     /note="ID=1_428;partial=00;start_type=ATG;rbs_motif=AGGAGG
                     ;rbs_spacer=5-10bp;gc_cont=0.350;conf=99.99;score=197.41;c
                     score=181.34;sscore=16.07;rscore=10.93;uscore=2.38;tscore=
                     3.41;"
     CDS             complement(370729..372135)
                     /locus_tag="wLcla04280"
                     /fasta_file="/home/lisa/Wolbachia_genomes/Genome_seqs/9_wol_genomes.faa:fasta/wLcla04280.fasta.out"
                     /product="Ankyrin repeat domain protein"
                     /note="Uniprot:A0A0U1D1Z8"
                     /note="Uniprot:A0A0U1D1Z8_9RICK"
                     /gene="wLcla04280"
                     /blastp_file="uniprot_all.fasta:blastp/wLcla04280.out"
     gene            complement(372350..375268)
                     /locus_tag="wLcla04290"
                     /note="ID=1_429;partial=00;start_type=GTG;rbs_motif=None;r
                     bs_spacer=None;gc_cont=0.346;conf=99.99;score=244.68;cscor
                     e=247.98;sscore=-3.31;rscore=-1.05;uscore=2.45;tscore=-4.0
                     6;"
     CDS             complement(372350..375268)
                     /locus_tag="wLcla04290"
                     /fasta_file="/home/lisa/Wolbachia_genomes/Genome_seqs/9_wol_genomes.faa:fasta/wLcla04290.fasta.out"
                     /product="Putative PD-(D/E)XK nuclease superfamily
                     protein"
                     /note="Uniprot:A0A097GWF7"
                     /note="Uniprot:A0A097GWF7_WOLPI"
                     /gene="wLcla04290"
                     /blastp_file="uniprot_all.fasta:blastp/wLcla04290.out"
     gene            375377..378463
                     /locus_tag="wLcla04300"
                     /note="ID=1_430;partial=00;start_type=ATG;rbs_motif=None;r
                     bs_spacer=None;gc_cont=0.381;conf=99.99;score=381.05;cscor
                     e=378.59;sscore=2.46;rscore=-1.05;uscore=0.10;tscore=3.41;
                     "
     CDS             375377..378463
                     /locus_tag="wLcla04300"
                     /fasta_file="/home/lisa/Wolbachia_genomes/Genome_seqs/9_wol_genomes.faa:fasta/wLcla04300.fasta.out"
                     /product="Phosphoribosylformylglycinamidine synthase
                     subunit PurL"
                     /note="Uniprot:M9WUY5"
                     /note="Uniprot:M9WUY5_9RICK"
                     /gene="purL"
                     /blastp_file="uniprot_all.fasta:blastp/wLcla04300.out"
     gene            378541..379053
                     /locus_tag="wLcla04310"
                     /note="ID=1_431;partial=00;start_type=ATG;rbs_motif=GGA/GA
                     G/AGG;rbs_spacer=5-10bp;gc_cont=0.296;conf=98.67;score=18.
                     73;cscore=10.09;sscore=8.64;rscore=1.95;uscore=3.28;tscore
                     =3.41;"
     CDS             378541..379053
                     /locus_tag="wLcla04310"
                     /fasta_file="/home/lisa/Wolbachia_genomes/Genome_seqs/9_wol_genomes.faa:fasta/wLcla04310.fasta.out"
                     /product="Putative vitamin uptake transporter"
                     /note="Uniprot:Q73GM8"
                     /note="Uniprot:Q73GM8_WOLPM"
                     /gene="wLcla04310"
                     /blastp_file="uniprot_all.fasta:blastp/wLcla04310.out"
     tRNA            379316..379393
                     /locus_tag="wLcla_t50"
                     /ID="tRNA:Arg-2"
                     /Codon="ACG"
                     /score=82.14
                     /Name="tRNA:Arg-2"
                     /AminoAcid="Arg-2"
     gene            379476..380594
                     /locus_tag="wLcla04320"
                     /note="ID=1_432;partial=00;start_type=ATG;rbs_motif=GGA/GA
                     G/AGG;rbs_spacer=5-10bp;gc_cont=0.384;conf=100.00;score=16
                     0.26;cscore=153.50;sscore=6.76;rscore=1.95;uscore=2.05;tsc
                     ore=3.41;"
     CDS             379476..380594
                     /locus_tag="wLcla04320"
                     /fasta_file="/home/lisa/Wolbachia_genomes/Genome_seqs/9_wol_genomes.faa:fasta/wLcla04320.fasta.out"
                     /product="Chaperone protein DnaJ"
                     /note="Uniprot:A0A098AQJ7"
                     /note="Uniprot:A0A098AQJ7_9RICK"
                     /gene="dnaJ"
                     /blastp_file="uniprot_all.fasta:blastp/wLcla04320.out"
     gene            380731..382398
                     /locus_tag="wLcla04330"
                     /note="ID=1_433;partial=00;start_type=TTG;rbs_motif=GGA/GA
                     G/AGG;rbs_spacer=5-10bp;gc_cont=0.365;conf=99.99;score=220
                     .11;cscore=222.95;sscore=-2.84;rscore=1.95;uscore=1.89;tsc
                     ore=-6.68;"
     CDS             380731..382398
                     /locus_tag="wLcla04330"
                     /fasta_file="/home/lisa/Wolbachia_genomes/Genome_seqs/9_wol_genomes.faa:fasta/wLcla04330.fasta.out"
                     /product="Metallo-beta-lactamase family protein"
                     /note="Uniprot:C0R561"
                     /note="Uniprot:C0R561_WOLWR"
                     /gene="wLcla04330"
                     /blastp_file="uniprot_all.fasta:blastp/wLcla04330.out"
     gene            382782..384101
                     /locus_tag="wLcla04340"
                     /note="ID=1_434;partial=00;start_type=ATG;rbs_motif=None;r
                     bs_spacer=None;gc_cont=0.322;conf=100.00;score=137.51;csco
                     re=135.28;sscore=2.23;rscore=-1.05;uscore=-1.35;tscore=3.4
                     1;"
     CDS             382782..384101
                     /locus_tag="wLcla04340"
                     /fasta_file="/home/lisa/Wolbachia_genomes/Genome_seqs/9_wol_genomes.faa:fasta/wLcla04340.fasta.out"
                     /product="Protein TolB"
                     /note="Uniprot:M9WT77"
                     /note="Uniprot:M9WT77_9RICK"
                     /gene="tolB"
                     /blastp_file="uniprot_all.fasta:blastp/wLcla04340.out"
     gene            complement(384140..384493)
                     /locus_tag="wLcla04350"
                     /note="ID=1_435;partial=00;start_type=GTG;rbs_motif=AGGAGG
                     ;rbs_spacer=5-10bp;gc_cont=0.333;conf=100.00;score=48.96;c
                     score=39.11;sscore=9.85;rscore=10.93;uscore=1.76;tscore=-4
                     .06;"
     CDS             complement(384140..384493)
                     /locus_tag="wLcla04350"
                     /fasta_file="/home/lisa/Wolbachia_genomes/Genome_seqs/9_wol_genomes.faa:fasta/wLcla04350.fasta.out"
                     /product="Glutamyl-tRNA(Gln) amidotransferase, C subunit"
                     /note="Uniprot:C0F9N6"
                     /note="Uniprot:C0F9N6_9RICK"
                     /gene="gatC"
                     /blastp_file="uniprot_all.fasta:blastp/wLcla04350.out"
     gene            complement(384483..385403)
                     /locus_tag="wLcla04360"
                     /note="ID=1_436;partial=00;start_type=ATG;rbs_motif=None;r
                     bs_spacer=None;gc_cont=0.352;conf=100.00;score=128.91;csco
                     re=124.73;sscore=4.17;rscore=-1.05;uscore=1.81;tscore=3.41
                     ;"
     CDS             complement(384483..385403)
                     /locus_tag="wLcla04360"
                     /fasta_file="/home/lisa/Wolbachia_genomes/Genome_seqs/9_wol_genomes.faa:fasta/wLcla04360.fasta.out"
                     /product="Ribose-phosphate pyrophosphokinase"
                     /note="Uniprot:C0R558"
                     /note="Uniprot:C0R558_WOLWR"
                     /gene="prsA"
                     /blastp_file="uniprot_all.fasta:blastp/wLcla04360.out"
     gene            complement(385551..387515)
                     /locus_tag="wLcla04370"
                     /note="ID=1_437;partial=00;start_type=ATG;rbs_motif=None;r
                     bs_spacer=None;gc_cont=0.389;conf=99.99;score=230.28;cscor
                     e=228.45;sscore=1.83;rscore=-1.05;uscore=0.11;tscore=3.41;
                     "
     CDS             complement(385551..387515)
                     /locus_tag="wLcla04370"
                     /fasta_file="/home/lisa/Wolbachia_genomes/Genome_seqs/9_wol_genomes.faa:fasta/wLcla04370.fasta.out"
                     /product="Transketolase"
                     /note="Uniprot:Q4EAI1"
                     /note="Uniprot:Q4EAI1_9RICK"
                     /gene="tkt"
                     /blastp_file="uniprot_all.fasta:blastp/wLcla04370.out"
     gene            387629..388243
                     /locus_tag="wLcla04380"
                     /note="ID=1_438;partial=00;start_type=ATG;rbs_motif=GGA/GA
                     G/AGG;rbs_spacer=5-10bp;gc_cont=0.351;conf=100.00;score=71
                     .38;cscore=62.72;sscore=8.66;rscore=1.95;uscore=3.30;tscor
                     e=3.41;"
     CDS             387629..388243
                     /locus_tag="wLcla04380"
                     /fasta_file="/home/lisa/Wolbachia_genomes/Genome_seqs/9_wol_genomes.faa:fasta/wLcla04380.fasta.out"
                     /product="30S ribosomal protein S4"
                     /note="Uniprot:Q73HZ8"
                     /note="Uniprot:RS4_WOLPM"
                     /gene="rpsD"
                     /blastp_file="uniprot_all.fasta:blastp/wLcla04380.out"
     tRNA            388254..388340
                     /locus_tag="wLcla_t60"
                     /ID="tRNA:Leu-3"
                     /Codon="TAA"
                     /score=72.59
                     /Name="tRNA:Leu-3"
                     /AminoAcid="Leu-3"
     gene            388361..388555
                     /locus_tag="wLcla04390"
                     /note="ID=1_439;partial=00;start_type=ATG;rbs_motif=None;r
                     bs_spacer=None;gc_cont=0.297;conf=99.23;score=21.11;cscore
                     =25.94;sscore=-4.83;rscore=-1.36;uscore=-6.09;tscore=2.62;
                     "
     CDS             388361..388555
                     /locus_tag="wLcla04390"
                     /fasta_file="/home/lisa/Wolbachia_genomes/Genome_seqs/9_wol_genomes.faa:fasta/wLcla04390.fasta.out"
                     /product="Fe-S assembly protein IscX"
                     /note="Uniprot:Q4E936"
                     /note="Uniprot:Q4E936_9RICK"
                     /gene="iscX"
                     /blastp_file="uniprot_all.fasta:blastp/wLcla04390.out"
     gene            388824..389147
                     /locus_tag="wLcla04400"
                     /note="ID=1_440;partial=00;start_type=ATG;rbs_motif=None;r
                     bs_spacer=None;gc_cont=0.325;conf=99.95;score=33.39;cscore
                     =29.50;sscore=3.89;rscore=-1.05;uscore=2.18;tscore=3.41;"
                     /note="GenePRIMP:LONGSHORT:LONG:Homologs:6-6"
     CDS             388824..389147
                     /locus_tag="wLcla04400"
                     /fasta_file="/home/lisa/Wolbachia_genomes/Genome_seqs/9_wol_genomes.faa:fasta/wLcla04400.fasta.out"
                     /product="Uncharacterized protein"
                     /note="Uniprot:Q73HZ6"
                     /note="Uniprot:Q73HZ6_WOLPM"
                     /gene="wLcla04400"
                     /blastp_file="uniprot_all.fasta:blastp/wLcla04400.out"
     gene            389202..389516
                     /locus_tag="wLcla04410"
                     /note="ID=1_441;partial=00;start_type=GTG;rbs_motif=None;r
                     bs_spacer=None;gc_cont=0.305;conf=99.41;score=22.32;cscore
                     =24.14;sscore=-1.82;rscore=-1.05;uscore=2.60;tscore=-4.06;
                     "
     CDS             389202..389516
                     /locus_tag="wLcla04410"
                     /fasta_file="/home/lisa/Wolbachia_genomes/Genome_seqs/9_wol_genomes.faa:fasta/wLcla04410.fasta.out"
                     /product="50S ribosomal protein L28"
                     /note="Uniprot:A0A098AT97"
                     /note="Uniprot:A0A098AT97_9RICK"
                     /gene="rpmB"
                     /blastp_file="uniprot_all.fasta:blastp/wLcla04410.out"
     gene            389509..390372
                     /locus_tag="wLcla04420"
                     /note="ID=1_442;partial=00;start_type=ATG;rbs_motif=None;r
                     bs_spacer=None;gc_cont=0.366;conf=100.00;score=101.76;csco
                     re=97.77;sscore=3.99;rscore=-1.05;uscore=0.37;tscore=3.41;
                     "
     CDS             389509..390372
                     /locus_tag="wLcla04420"
                     /fasta_file="/home/lisa/Wolbachia_genomes/Genome_seqs/9_wol_genomes.faa:fasta/wLcla04420.fasta.out"
                     /product="Lipoyl synthase"
                     /note="Uniprot:A0A098AS20"
                     /note="Uniprot:A0A098AS20_9RICK"
                     /gene="lipA"
                     /blastp_file="uniprot_all.fasta:blastp/wLcla04420.out"
     gene            390430..390878
                     /locus_tag="wLcla04430"
                     /fasta_file="/home/lisa/Wolbachia_genomes/Genome_seqs/9_wol_genomes.faa:fasta/wLcla04430.fasta.out"
                     /note="Uncharacterized protein, contains frameshift
                     mutation"
                     /note="Uniprot:M9WQM7"
                     /note="Uniprot:M9WQM7_9RICK"
                     /blastp_file="uniprot_all.fasta:blastp/wLcla04430.out"
                     /pseudo
     gene            391046..392332
                     /locus_tag="wLcla04440"
                     /note="ID=1_444;partial=00;start_type=GTG;rbs_motif=GGAG/G
                     AGG;rbs_spacer=5-10bp;gc_cont=0.354;conf=100.00;score=178.
                     14;cscore=173.83;sscore=4.31;rscore=6.49;uscore=2.53;tscor
                     e=-4.06;"
     CDS             391046..392332
                     /locus_tag="wLcla04440"
                     /fasta_file="/home/lisa/Wolbachia_genomes/Genome_seqs/9_wol_genomes.faa:fasta/wLcla04440.fasta.out"
                     /product="Putative exonuclease family domain protein"
                     /note="Uniprot:C0F9S2"
                     /note="Uniprot:C0F9S2_9RICK"
                     /gene="wLcla04440"
                     /blastp_file="uniprot_all.fasta:blastp/wLcla04440.out"
     gene            392679..393103
                     /locus_tag="wLcla04450"
                     /fasta_file="/home/lisa/Wolbachia_genomes/Genome_seqs/9_wol_genomes.faa:fasta/wLcla04450.fasta.out"
                     /fasta_file="/home/lisa/Wolbachia_genomes/Genome_seqs/9_wol_genomes.faa:fasta/wLcla04460.fasta.out"
                     /note="Transposase, IS481 family, contains frameshift
                     mutation, disrupted by IS-insertion"
                     /note="Uniprot:A0A178GVA0"
                     /note="Uniprot:A0A178GVA0_9RICK"
                     /note="Uniprot:A0A178GWQ8"
                     /note="Uniprot:A0A178GWQ8_9RICK"
                     /blastp_file="uniprot_all.fasta:blastp/wLcla04450.out"
                     /blastp_file="uniprot_all.fasta:blastp/wLcla04460.out"
                     /pseudo
     gene            complement(393125..393691)
                     /locus_tag="wLcla04470"
                     /note="ID=1_447;partial=00;start_type=TTG;rbs_motif=None;r
                     bs_spacer=None;gc_cont=0.363;conf=99.99;score=42.58;cscore
                     =51.69;sscore=-9.11;rscore=-1.05;uscore=-0.73;tscore=-6.68
                     ;"
                     /note="GenePRIMP:LONGSHORT:SHORT:Homologs:54-230"
                     /partial
     CDS             complement(393125..393691)
                     /locus_tag="wLcla04470"
                     /fasta_file="/home/lisa/Wolbachia_genomes/Genome_seqs/9_wol_genomes.faa:fasta/wLcla04470.fasta.out"
                     /product="Transposase, IS481 family"
                     /note="Uniprot:A0A178GX69"
                     /note="Uniprot:A0A178GX69_9RICK"
                     /gene="wLcla04470"
                     /blastp_file="uniprot_all.fasta:blastp/wLcla04470.out"
                     /partial
     gene            393909..394187
                     /locus_tag="wLcla04480"
                     /note="ID=1_448;partial=00;start_type=ATG;rbs_motif=None;r
                     bs_spacer=None;gc_cont=0.308;conf=80.36;score=6.13;cscore=
                     2.13;sscore=4.00;rscore=-1.05;uscore=1.64;tscore=3.41;"
     CDS             393909..394187
                     /locus_tag="wLcla04480"
                     /fasta_file="/home/lisa/Wolbachia_genomes/Genome_seqs/9_wol_genomes.faa:fasta/wLcla04480.fasta.out"
                     /product="YGGT family protein"
                     /note="Uniprot:C0F959"
                     /note="Uniprot:C0F959_9RICK"
                     /gene="wLcla04480"
                     /blastp_file="uniprot_all.fasta:blastp/wLcla04480.out"
     gene            394188..396296
                     /locus_tag="wLcla04490"
                     /note="ID=1_449;partial=00;start_type=ATG;rbs_motif=None;r
                     bs_spacer=None;gc_cont=0.367;conf=99.99;score=255.00;cscor
                     e=251.02;sscore=3.98;rscore=-1.05;uscore=0.35;tscore=3.41;
                     "
     CDS             394188..396296
                     /locus_tag="wLcla04490"
                     /fasta_file="/home/lisa/Wolbachia_genomes/Genome_seqs/9_wol_genomes.faa:fasta/wLcla04490.fasta.out"
                     /product="Putative cell division protein FtsK"
                     /note="Uniprot:A0A098AQM5"
                     /note="Uniprot:A0A098AQM5_9RICK"
                     /gene="wLcla04490"
                     /blastp_file="uniprot_all.fasta:blastp/wLcla04490.out"
     gene            complement(396434..396922)
                     /locus_tag="wLcla04500"
                     /fasta_file="/home/lisa/Wolbachia_genomes/Genome_seqs/9_wol_genomes.faa:fasta/wLcla04500.fasta.out"
                     /note="Transposase, IS5 family, truncation"
                     /note="Uniprot:A0A176Q886"
                     /note="Uniprot:A0A176Q886_9RICK"
                     /blastp_file="uniprot_all.fasta:blastp/wLcla04500.out"
                     /pseudo
     gene            complement(397081..397383)
                     /locus_tag="wLcla04510"
                     /fasta_file="/home/lisa/Wolbachia_genomes/Genome_seqs/9_wol_genomes.faa:fasta/wLcla04510.fasta.out"
                     /note="Transposase, IS5 family, truncation"
                     /note="Uniprot:Q73GQ9"
                     /note="Uniprot:Q73GQ9_WOLPM"
                     /blastp_file="uniprot_all.fasta:blastp/wLcla04510.out"
                     /pseudo
     gene            397581..398138
                     /locus_tag="wLcla04520"
                     /note="ID=1_452;partial=00;start_type=ATG;rbs_motif=AGxAGG
                     /AGGxGG;rbs_spacer=5-10bp;gc_cont=0.351;conf=100.00;score=
                     96.20;cscore=85.66;sscore=10.54;rscore=3.31;uscore=3.82;ts
                     core=3.41;"
     CDS             397581..398138
                     /locus_tag="wLcla04520"
                     /fasta_file="/home/lisa/Wolbachia_genomes/Genome_seqs/9_wol_genomes.faa:fasta/wLcla04520.fasta.out"
                     /product="Uncharacterized protein"
                     /note="Uniprot:M9WR15"
                     /note="Uniprot:M9WR15_9RICK"
                     /gene="wLcla04520"
                     /blastp_file="uniprot_all.fasta:blastp/wLcla04520.out"
     gene            398315..398950
                     /locus_tag="wLcla04530"
                     /note="ID=1_453;partial=00;start_type=ATG;rbs_motif=None;r
                     bs_spacer=None;gc_cont=0.338;conf=100.00;score=76.43;cscor
                     e=73.36;sscore=3.07;rscore=-1.05;uscore=0.71;tscore=3.41;"
     CDS             398315..398950
                     /locus_tag="wLcla04530"
                     /fasta_file="/home/lisa/Wolbachia_genomes/Genome_seqs/9_wol_genomes.faa:fasta/wLcla04530.fasta.out"
                     /product="Uncharacterized protein"
                     /note="Uniprot:M9WZ72"
                     /note="Uniprot:M9WZ72_9RICK"
                     /gene="wLcla04530"
                     /blastp_file="uniprot_all.fasta:blastp/wLcla04530.out"
     gene            398967..400247
                     /locus_tag="wLcla04540"
                     /note="ID=1_454;partial=00;start_type=ATG;rbs_motif=None;r
                     bs_spacer=None;gc_cont=0.375;conf=99.99;score=181.54;cscor
                     e=178.22;sscore=3.32;rscore=-1.05;uscore=-0.14;tscore=3.41
                     ;"
     CDS             398967..400247
                     /locus_tag="wLcla04540"
                     /fasta_file="/home/lisa/Wolbachia_genomes/Genome_seqs/9_wol_genomes.faa:fasta/wLcla04540.fasta.out"
                     /product="4-hydroxy-3-methylbut-2-en-1-yl diphosphate
                     synthase (flavodoxin)"
                     /note="Uniprot:M9WYJ4"
                     /note="Uniprot:M9WYJ4_9RICK"
                     /gene="ispG"
                     /blastp_file="uniprot_all.fasta:blastp/wLcla04540.out"
     gene            400425..401400
                     /locus_tag="wLcla04550"
                     /fasta_file="/home/lisa/Wolbachia_genomes/Genome_seqs/9_wol_genomes.faa:fasta/wLcla04550.fasta.out"
                     /fasta_file="/home/lisa/Wolbachia_genomes/Genome_seqs/9_wol_genomes.faa:fasta/wLcla04560.fasta.out"
                     /note="DnaJ domain and ankyrin repeat domain protein,
                     contains frameshift mutation"
                     /note="Uniprot:P47265"
                     /note="Uniprot:DNAJ_MYCGE"
                     /note="Uniprot:A0A178GTQ4"
                     /note="Uniprot:A0A178GTQ4_9RICK"
                     /blastp_file="uniprot_all.fasta:blastp/wLcla04550.out"
                     /blastp_file="uniprot_all.fasta:blastp/wLcla04560.out"
                     /pseudo
     gene            401428..401667
                     /locus_tag="wLcla04570"
                     /fasta_file="/home/lisa/Wolbachia_genomes/Genome_seqs/9_wol_genomes.faa:fasta/wLcla04570.fasta.out"
                     /note="Transposase, IS5 family, disrupted by IS-insertion"
                     /note="Uniprot:Q4E9K9"
                     /note="Uniprot:Q4E9K9_9RICK"
                     /blastp_file="uniprot_all.fasta:blastp/wLcla04570.out"
                     /pseudo
     gene            401875..402279
                     /locus_tag="wLcla04580"
                     /fasta_file="/home/lisa/Wolbachia_genomes/Genome_seqs/9_wol_genomes.faa:fasta/wLcla04580.fasta.out"
                     /note="Transposase, IS110 family, disrupted by
                     IS-insertion"
                     /note="Uniprot:A0A060Q3V4"
                     /note="Uniprot:A0A060Q3V4_9RICK"
                     /blastp_file="uniprot_all.fasta:blastp/wLcla04580.out"
                     /pseudo
     gene            402379..403056
                     /locus_tag="wLcla04590"
                     /note="ID=1_459;partial=00;start_type=ATG;rbs_motif=AGGAG;
                     rbs_spacer=5-10bp;gc_cont=0.335;conf=100.00;score=110.01;c
                     score=95.68;sscore=14.34;rscore=7.44;uscore=3.48;tscore=3.
                     41;"
     CDS             402379..403056
                     /locus_tag="wLcla04590"
                     /fasta_file="/home/lisa/Wolbachia_genomes/Genome_seqs/9_wol_genomes.faa:fasta/wLcla04590.fasta.out"
                     /product="Transposase, IS110 family"
                     /note="Uniprot:A0A0Q4J2D6"
                     /note="Uniprot:A0A0Q4J2D6_9SPHN"
                     /gene="wLcla04590"
                     /blastp_file="uniprot_all.fasta:blastp/wLcla04590.out"
     gene            complement(404011..404247)
                     /locus_tag="wLcla04600"
                     /note="ID=1_460;partial=00;start_type=ATG;rbs_motif=None;r
                     bs_spacer=None;gc_cont=0.414;conf=99.99;score=38.71;cscore
                     =35.54;sscore=3.18;rscore=-1.12;uscore=1.10;tscore=3.19;"
     CDS             complement(404011..404247)
                     /locus_tag="wLcla04600"
                     /fasta_file="/home/lisa/Wolbachia_genomes/Genome_seqs/9_wol_genomes.faa:fasta/wLcla04600.fasta.out"
                     /product="Uncharacterized protein"
                     /note="Uniprot:H0U299"
                     /note="Uniprot:H0U299_WOLPI"
                     /gene="wLcla04600"
                     /blastp_file="uniprot_all.fasta:blastp/wLcla04600.out"
     gene            complement(404352..404717)
                     /locus_tag="wLcla04610"
                     /note="ID=1_461;partial=00;start_type=GTG;rbs_motif=GGA/GA
                     G/AGG;rbs_spacer=5-10bp;gc_cont=0.347;conf=93.23;score=11.
                     41;cscore=13.21;sscore=-1.81;rscore=1.95;uscore=0.30;tscor
                     e=-4.06;"
     CDS             complement(404352..404717)
                     /locus_tag="wLcla04610"
                     /fasta_file="/home/lisa/Wolbachia_genomes/Genome_seqs/9_wol_genomes.faa:fasta/wLcla04610.fasta.out"
                     /product="Ankyrin repeat domain protein"
                     /note="Uniprot:A0A178GXV0"
                     /note="Uniprot:A0A178GXV0_9RICK"
                     /gene="wLcla04610"
                     /blastp_file="uniprot_all.fasta:blastp/wLcla04610.out"
     gene            complement(404656..405645)
                     /locus_tag="wLcla04620"
                     /note="ID=1_462;partial=00;start_type=ATG;rbs_motif=GGA/GA
                     G/AGG;rbs_spacer=5-10bp;gc_cont=0.342;conf=100.00;score=12
                     0.26;cscore=110.72;sscore=9.54;rscore=1.95;uscore=4.83;tsc
                     ore=3.41;"
     CDS             complement(404656..405645)
                     /locus_tag="wLcla04620"
                     /fasta_file="/home/lisa/Wolbachia_genomes/Genome_seqs/9_wol_genomes.faa:fasta/wLcla04620.fasta.out"
                     /product="Ribonucleoside-diphosphate reductase subunit
                     beta"
                     /note="Uniprot:Q73IF5"
                     /note="Uniprot:Q73IF5_WOLPM"
                     /gene="nrdB"
                     /blastp_file="uniprot_all.fasta:blastp/wLcla04620.out"
     gene            405775..406113
                     /locus_tag="wLcla04630"
                     /note="ID=1_463;partial=00;start_type=ATG;rbs_motif=None;r
                     bs_spacer=None;gc_cont=0.348;conf=99.92;score=31.25;cscore
                     =25.99;sscore=5.26;rscore=-1.05;uscore=2.89;tscore=3.41;"
     CDS             405775..406113
                     /locus_tag="wLcla04630"
                     /fasta_file="/home/lisa/Wolbachia_genomes/Genome_seqs/9_wol_genomes.faa:fasta/wLcla04630.fasta.out"
                     /product="Putative lipoprotein SmpA/OmlA"
                     /note="Uniprot:A0A098ARL7"
                     /note="Uniprot:A0A098ARL7_9RICK"
                     /gene="wLcla04630"
                     /blastp_file="uniprot_all.fasta:blastp/wLcla04630.out"
     gene            complement(406166..406693)
                     /locus_tag="wLcla04640"
                     /note="ID=1_464;partial=00;start_type=ATG;rbs_motif=None;r
                     bs_spacer=None;gc_cont=0.333;conf=100.00;score=57.26;cscor
                     e=57.75;sscore=-0.49;rscore=-1.05;uscore=-2.20;tscore=3.41
                     ;"
     CDS             complement(406166..406693)
                     /locus_tag="wLcla04640"
                     /fasta_file="/home/lisa/Wolbachia_genomes/Genome_seqs/9_wol_genomes.faa:fasta/wLcla04640.fasta.out"
                     /product="Uncharacterized protein"
                     /note="Uniprot:Q73IF3"
                     /note="Uniprot:Q73IF3_WOLPM"
                     /gene="wLcla04640"
                     /blastp_file="uniprot_all.fasta:blastp/wLcla04640.out"
     gene            406890..407618
                     /locus_tag="wLcla04650"
                     /note="ID=1_465;partial=00;start_type=ATG;rbs_motif=None;r
                     bs_spacer=None;gc_cont=0.307;conf=100.00;score=59.32;cscor
                     e=55.43;sscore=3.89;rscore=-1.05;uscore=1.53;tscore=3.41;"
     CDS             406890..407618
                     /locus_tag="wLcla04650"
                     /fasta_file="/home/lisa/Wolbachia_genomes/Genome_seqs/9_wol_genomes.faa:fasta/wLcla04650.fasta.out"
                     /product="DNA repair protein RecO"
                     /note="Uniprot:A0A097GW85"
                     /note="Uniprot:A0A097GW85_WOLPI"
                     /gene="recO"
                     /blastp_file="uniprot_all.fasta:blastp/wLcla04650.out"
     gene            complement(407641..409017)
                     /locus_tag="wLcla04660"
                     /note="ID=1_466;partial=00;start_type=ATG;rbs_motif=None;r
                     bs_spacer=None;gc_cont=0.340;conf=99.99;score=187.57;cscor
                     e=186.80;sscore=0.77;rscore=-1.05;uscore=-1.60;tscore=3.41
                     ;"
     CDS             complement(407641..409017)
                     /locus_tag="wLcla04660"
                     /fasta_file="/home/lisa/Wolbachia_genomes/Genome_seqs/9_wol_genomes.faa:fasta/wLcla04660.fasta.out"
                     /product="Response regulator/GGDEF domain protein"
                     /note="Uniprot:C0F900"
                     /note="Uniprot:C0F900_9RICK"
                     /gene="wLcla04660"
                     /blastp_file="uniprot_all.fasta:blastp/wLcla04660.out"
     gene            complement(408989..409279)
                     /locus_tag="wLcla04670"
                     /note="ID=1_467;partial=00;start_type=ATG;rbs_motif=None;r
                     bs_spacer=None;gc_cont=0.275;conf=99.97;score=35.30;cscore
                     =31.29;sscore=4.01;rscore=-1.05;uscore=0.43;tscore=3.41;"
     CDS             complement(408989..409279)
                     /locus_tag="wLcla04670"
                     /fasta_file="/home/lisa/Wolbachia_genomes/Genome_seqs/9_wol_genomes.faa:fasta/wLcla04670.fasta.out"
                     /product="Uncharacterized protein"
                     /note="Uniprot:A0A059IVD2"
                     /note="Uniprot:A0A059IVD2_9RICK"
                     /gene="tatB"
                     /blastp_file="uniprot_all.fasta:blastp/wLcla04670.out"
     gene            complement(409285..413955)
                     /locus_tag="wLcla04680"
                     /note="ID=1_468;partial=00;start_type=ATG;rbs_motif=None;r
                     bs_spacer=None;gc_cont=0.340;conf=99.99;score=573.90;cscor
                     e=570.28;sscore=3.62;rscore=-1.05;uscore=0.28;tscore=3.41;
                     "
     CDS             complement(409285..413955)
                     /locus_tag="wLcla04680"
                     /fasta_file="/home/lisa/Wolbachia_genomes/Genome_seqs/9_wol_genomes.faa:fasta/wLcla04680.fasta.out"
                     /product="Nad-dependent glutamate dehydrogenase"
                     /note="Uniprot:A0A098ARK4"
                     /note="Uniprot:A0A098ARK4_9RICK"
                     /gene="gdhB"
                     /blastp_file="uniprot_all.fasta:blastp/wLcla04680.out"
     gene            complement(413983..416544)
                     /locus_tag="wLcla04690"
                     /note="ID=1_469;partial=00;start_type=ATG;rbs_motif=None;r
                     bs_spacer=None;gc_cont=0.372;conf=99.99;score=409.39;cscor
                     e=407.07;sscore=2.33;rscore=-1.05;uscore=0.61;tscore=3.41;
                     "
     CDS             complement(413983..416544)
                     /locus_tag="wLcla04690"
                     /fasta_file="/home/lisa/Wolbachia_genomes/Genome_seqs/9_wol_genomes.faa:fasta/wLcla04690.fasta.out"
                     /product="Chaperone protein ClpB"
                     /note="Uniprot:Q73IE4"
                     /note="Uniprot:CLPB_WOLPM"
                     /gene="clpB"
                     /blastp_file="uniprot_all.fasta:blastp/wLcla04690.out"
     gene            complement(417477..417812)
                     /locus_tag="wLcla04700"
                     /note="ID=1_470;partial=00;start_type=ATG;rbs_motif=None;r
                     bs_spacer=None;gc_cont=0.321;conf=93.80;score=11.82;cscore
                     =6.79;sscore=5.03;rscore=-1.05;uscore=1.92;tscore=3.41;"
                     /note="GenePRIMP:UNIQUE"
     CDS             complement(417477..417812)
                     /locus_tag="wLcla04700"
                     /fasta_file="/home/lisa/Wolbachia_genomes/Genome_seqs/9_wol_genomes.faa:fasta/wLcla04700.fasta.out"
                     /product="Unique protein"
                     /gene="wLcla04700"
                     /blastp_file="uniprot_all.fasta:blastp/wLcla04700.out"
     gene            complement(417861..419561)
                     /locus_tag="wLcla04710"
                     /note="ID=1_471;partial=00;start_type=ATG;rbs_motif=None;r
                     bs_spacer=None;gc_cont=0.355;conf=100.00;score=165.18;csco
                     re=161.92;sscore=3.27;rscore=-1.05;uscore=1.55;tscore=3.41
                     ;"
     CDS             complement(417861..419561)
                     /locus_tag="wLcla04710"
                     /fasta_file="/home/lisa/Wolbachia_genomes/Genome_seqs/9_wol_genomes.faa:fasta/wLcla04710.fasta.out"
                     /product="ABC transporter, permease/ATP-binding protein"
                     /note="Uniprot:Q5GT80"
                     /note="Uniprot:Q5GT80_WOLTR"
                     /gene="wLcla04710"
                     /blastp_file="uniprot_all.fasta:blastp/wLcla04710.out"
     gene            complement(419743..420441)
                     /locus_tag="wLcla04720"
                     /note="ID=1_472;partial=00;start_type=ATG;rbs_motif=None;r
                     bs_spacer=None;gc_cont=0.329;conf=100.00;score=84.17;cscor
                     e=79.86;sscore=4.31;rscore=-1.05;uscore=2.60;tscore=3.41;"
     CDS             complement(419743..420441)
                     /locus_tag="wLcla04720"
                     /fasta_file="/home/lisa/Wolbachia_genomes/Genome_seqs/9_wol_genomes.faa:fasta/wLcla04720.fasta.out"
                     /product="Ubiquinone/menaquinone biosynthesis
                     C-methyltransferase UbiE"
                     /note="Uniprot:C0R2Q3"
                     /note="Uniprot:UBIE_WOLWR"
                     /gene="ubiE"
                     /blastp_file="uniprot_all.fasta:blastp/wLcla04720.out"
     gene            420591..421745
                     /locus_tag="wLcla04730"
                     /note="ID=1_473;partial=00;start_type=ATG;rbs_motif=None;r
                     bs_spacer=None;gc_cont=0.332;conf=100.00;score=88.57;cscor
                     e=85.64;sscore=2.93;rscore=-1.05;uscore=0.56;tscore=3.41;"
     CDS             420591..421745
                     /locus_tag="wLcla04730"
                     /fasta_file="/home/lisa/Wolbachia_genomes/Genome_seqs/9_wol_genomes.faa:fasta/wLcla04730.fasta.out"
                     /product="Bicyclomycin resistance protein"
                     /note="Uniprot:H0U113"
                     /note="Uniprot:H0U113_WOLPI"
                     /gene="wLcla04730"
                     /blastp_file="uniprot_all.fasta:blastp/wLcla04730.out"
     gene            421824..423482
                     /locus_tag="wLcla04740"
                     /fasta_file="/home/lisa/Wolbachia_genomes/Genome_seqs/9_wol_genomes.faa:fasta/wLcla04770.fasta.out"
                     /fasta_file="/home/lisa/Wolbachia_genomes/Genome_seqs/9_wol_genomes.faa:fasta/wLcla04760.fasta.out"
                     /fasta_file="/home/lisa/Wolbachia_genomes/Genome_seqs/9_wol_genomes.faa:fasta/wLcla04750.fasta.out"
                     /fasta_file="/home/lisa/Wolbachia_genomes/Genome_seqs/9_wol_genomes.faa:fasta/wLcla04740.fasta.out"
                     /note="Ankyrin repeat domain protein, contains frameshift
                     mutations"
                     /note="Uniprot:M9X037"
                     /note="Uniprot:M9X037_9RICK"
                     /note="Uniprot:B3CNE6"
                     /note="Uniprot:B3CNE6_WOLPP"
                     /note="Uniprot:B3ERB7"
                     /note="Uniprot:B3ERB7_AMOA5"
                     /blastp_file="uniprot_all.fasta:blastp/wLcla04770.out"
                     /blastp_file="uniprot_all.fasta:blastp/wLcla04760.out"
                     /blastp_file="uniprot_all.fasta:blastp/wLcla04750.out"
                     /blastp_file="uniprot_all.fasta:blastp/wLcla04740.out"
                     /pseudo
     gene            complement(423748..424179)
                     /locus_tag="wLcla04780"
                     /note="ID=1_478;partial=00;start_type=GTG;rbs_motif=None;r
                     bs_spacer=None;gc_cont=0.361;conf=100.00;score=48.38;cscor
                     e=55.56;sscore=-7.19;rscore=-1.05;uscore=-1.43;tscore=-4.0
                     6;"
                     /note="GenePRIMP:LONGSHORT:SHORT:Homologs:45-225"
                     /pseudo
     CDS             complement(423748..424179)
                     /locus_tag="wLcla04780"
                     /fasta_file="/home/lisa/Wolbachia_genomes/Genome_seqs/9_wol_genomes.faa:fasta/wLcla04780.fasta.out"
                     /product="Transposase, IS481 family"
                     /note="Uniprot:A0A178GWQ8"
                     /note="Uniprot:A0A178GWQ8_9RICK"
                     /gene="wLcla04780"
                     /blastp_file="uniprot_all.fasta:blastp/wLcla04780.out"
                     /pseudo
     gene            424183..424527
                     /locus_tag="wLcla04790"
                     /note="ID=1_479;partial=00;start_type=ATG;rbs_motif=None;r
                     bs_spacer=None;gc_cont=0.325;conf=99.57;score=23.71;cscore
                     =23.88;sscore=-0.17;rscore=-1.05;uscore=-2.52;tscore=3.40;
                     "
                     /note="GenePRIMP:LONGSHORT:SHORT:Homologs:125-286"
                     /partial
     CDS             424183..424527
                     /locus_tag="wLcla04790"
                     /fasta_file="/home/lisa/Wolbachia_genomes/Genome_seqs/9_wol_genomes.faa:fasta/wLcla04790.fasta.out"
                     /product="Transposase, IS481 family"
                     /note="Uniprot:Q4ED76"
                     /note="Uniprot:Q4ED76_9RICK"
                     /gene="wLcla04790"
                     /blastp_file="uniprot_all.fasta:blastp/wLcla04790.out"
                     /partial
     gene            complement(424964..425833)
                     /locus_tag="wLcla04810"
                     /note="ID=1_481;partial=00;start_type=GTG;rbs_motif=GGAG/G
                     AGG;rbs_spacer=5-10bp;gc_cont=0.341;conf=100.00;score=105.
                     24;cscore=99.62;sscore=5.62;rscore=6.49;uscore=2.03;tscore
                     =-4.06;"
     CDS             complement(424964..425833)
                     /locus_tag="wLcla04810"
                     /fasta_file="/home/lisa/Wolbachia_genomes/Genome_seqs/9_wol_genomes.faa:fasta/wLcla04810.fasta.out"
                     /product="SPFH domain/Band 7 family protein"
                     /note="Uniprot:C0R5P4"
                     /note="Uniprot:C0R5P4_WOLWR"
                     /gene="wLcla04810"
                     /blastp_file="uniprot_all.fasta:blastp/wLcla04810.out"
     gene            complement(425817..426875)
                     /locus_tag="wLcla04820"
                     /note="ID=1_482;partial=00;start_type=ATG;rbs_motif=None;r
                     bs_spacer=None;gc_cont=0.361;conf=100.00;score=122.30;csco
                     re=115.94;sscore=6.35;rscore=-1.05;uscore=1.65;tscore=3.41
                     ;"
     CDS             complement(425817..426875)
                     /locus_tag="wLcla04820"
                     /fasta_file="/home/lisa/Wolbachia_genomes/Genome_seqs/9_wol_genomes.faa:fasta/wLcla04820.fasta.out"
                     /product="M23 peptidase domain protein"
                     /note="Uniprot:Q73HR3"
                     /note="Uniprot:Q73HR3_WOLPM"
                     /gene="wLcla04820"
                     /blastp_file="uniprot_all.fasta:blastp/wLcla04820.out"
     gene            complement(426872..427612)
                     /locus_tag="wLcla04830"
                     /note="ID=1_483;partial=00;start_type=ATG;rbs_motif=None;r
                     bs_spacer=None;gc_cont=0.362;conf=100.00;score=114.64;csco
                     re=110.81;sscore=3.83;rscore=-1.05;uscore=0.27;tscore=3.41
                     ;"
     CDS             complement(426872..427612)
                     /locus_tag="wLcla04830"
                     /fasta_file="/home/lisa/Wolbachia_genomes/Genome_seqs/9_wol_genomes.faa:fasta/wLcla04830.fasta.out"
                     /product="Probable transcriptional regulatory protein"
                     /note="Uniprot:M9WYV7"
                     /note="Uniprot:M9WYV7_9RICK"
                     /gene="wLcla04830"
                     /blastp_file="uniprot_all.fasta:blastp/wLcla04830.out"
     gene            complement(427620..428306)
                     /locus_tag="wLcla04840"
                     /note="ID=1_484;partial=00;start_type=ATG;rbs_motif=None;r
                     bs_spacer=None;gc_cont=0.320;conf=100.00;score=81.56;cscor
                     e=77.75;sscore=3.80;rscore=-1.05;uscore=1.44;tscore=3.41;"
     CDS             complement(427620..428306)
                     /locus_tag="wLcla04840"
                     /fasta_file="/home/lisa/Wolbachia_genomes/Genome_seqs/9_wol_genomes.faa:fasta/wLcla04840.fasta.out"
                     /product="Putative Competence lipoprotein ComL"
                     /note="Uniprot:Q73HR1"
                     /note="Uniprot:Q73HR1_WOLPM"
                     /gene="wLcla04840"
                     /blastp_file="uniprot_all.fasta:blastp/wLcla04840.out"
     gene            complement(428374..429330)
                     /locus_tag="wLcla04850"
                     /note="ID=1_485;partial=00;start_type=ATG;rbs_motif=None;r
                     bs_spacer=None;gc_cont=0.355;conf=100.00;score=118.98;csco
                     re=113.01;sscore=5.98;rscore=-1.05;uscore=3.61;tscore=3.41
                     ;"
     CDS             complement(428374..429330)
                     /locus_tag="wLcla04850"
                     /fasta_file="/home/lisa/Wolbachia_genomes/Genome_seqs/9_wol_genomes.faa:fasta/wLcla04850.fasta.out"
                     /product="Uncharacterized protein"
                     /note="Uniprot:Q73HR0"
                     /note="Uniprot:Q73HR0_WOLPM"
                     /gene="wLcla04850"
                     /blastp_file="uniprot_all.fasta:blastp/wLcla04850.out"
     gene            complement(429430..429972)
                     /locus_tag="wLcla04860"
                     /note="ID=1_486;partial=00;start_type=ATG;rbs_motif=GGA/GA
                     G/AGG;rbs_spacer=5-10bp;gc_cont=0.357;conf=100.00;score=52
                     .91;cscore=48.74;sscore=4.18;rscore=1.95;uscore=-0.53;tsco
                     re=3.41;"
     CDS             complement(429430..429972)
                     /locus_tag="wLcla04860"
                     /fasta_file="/home/lisa/Wolbachia_genomes/Genome_seqs/9_wol_genomes.faa:fasta/wLcla04860.fasta.out"
                     /product="CDP-diacylglycerol--glycerol-3-phosphate
                     3-phosphatidyltransferase"
                     /note="Uniprot:Q5GRW3"
                     /note="Uniprot:Q5GRW3_WOLTR"
                     /gene="pgsA"
                     /blastp_file="uniprot_all.fasta:blastp/wLcla04860.out"
     gene            430094..431413
                     /locus_tag="wLcla04870"
                     /note="ID=1_487;partial=00;start_type=ATG;rbs_motif=None;r
                     bs_spacer=None;gc_cont=0.402;conf=99.99;score=193.32;cscor
                     e=192.77;sscore=0.55;rscore=-1.05;uscore=-1.82;tscore=3.41
                     ;"
     CDS             430094..431413
                     /locus_tag="wLcla04870"
                     /fasta_file="/home/lisa/Wolbachia_genomes/Genome_seqs/9_wol_genomes.faa:fasta/wLcla04870.fasta.out"
                     /product="NADP-dependent malic enzyme"
                     /note="Uniprot:M9WV70"
                     /note="Uniprot:M9WV70_9RICK"
                     /gene="maeB"
                     /blastp_file="uniprot_all.fasta:blastp/wLcla04870.out"
     gene            431452..431670
                     /locus_tag="wLcla04880"
                     /note="ID=1_488;partial=00;start_type=ATG;rbs_motif=None;r
                     bs_spacer=None;gc_cont=0.324;conf=99.20;score=20.98;cscore
                     =17.83;sscore=3.15;rscore=-1.21;uscore=0.55;tscore=2.95;"
     CDS             431452..431670
                     /locus_tag="wLcla04880"
                     /fasta_file="/home/lisa/Wolbachia_genomes/Genome_seqs/9_wol_genomes.faa:fasta/wLcla04880.fasta.out"
                     /product="BolA-like protein"
                     /note="Uniprot:A0A178GU83"
                     /note="Uniprot:A0A178GU83_9RICK"
                     /gene="wLcla04880"
                     /blastp_file="uniprot_all.fasta:blastp/wLcla04880.out"
     gene            431687..432025
                     /locus_tag="wLcla04890"
                     /note="ID=1_489;partial=00;start_type=ATG;rbs_motif=GGA/GA
                     G/AGG;rbs_spacer=5-10bp;gc_cont=0.351;conf=99.97;score=35.
                     87;cscore=29.92;sscore=5.94;rscore=1.95;uscore=-0.52;tscor
                     e=3.41;"
     CDS             431687..432025
                     /locus_tag="wLcla04890"
                     /fasta_file="/home/lisa/Wolbachia_genomes/Genome_seqs/9_wol_genomes.faa:fasta/wLcla04890.fasta.out"
                     /product="Glutaredoxin"
                     /note="Uniprot:Q5GRW0"
                     /note="Uniprot:Q5GRW0_WOLTR"
                     /gene="wLcla04890"
                     /blastp_file="uniprot_all.fasta:blastp/wLcla04890.out"
     gene            complement(432083..433542)
                     /locus_tag="wLcla04900"
                     /fasta_file="/home/lisa/Wolbachia_genomes/Genome_seqs/9_wol_genomes.faa:fasta/wLcla04900.fasta.out"
                     /fasta_file="/home/lisa/Wolbachia_genomes/Genome_seqs/9_wol_genomes.faa:fasta/wLcla04910.fasta.out"
                     /note="Ankyrin repeat domain protein, contains frameshift
                     mutation"
                     /note="Uniprot:A0A176Q262"
                     /note="Uniprot:A0A176Q262_9RICK"
                     /note="Uniprot:A0A176Q262"
                     /note="Uniprot:A0A176Q262_9RICK"
                     /blastp_file="uniprot_all.fasta:blastp/wLcla04900.out"
                     /blastp_file="uniprot_all.fasta:blastp/wLcla04910.out"
                     /pseudo
     gene            complement(433964..434683)
                     /locus_tag="wLcla04920"
                     /note="ID=1_492;partial=00;start_type=GTG;rbs_motif=AGxAG;
                     rbs_spacer=5-10bp;gc_cont=0.375;conf=100.00;score=118.11;c
                     score=119.69;sscore=-1.58;rscore=-0.78;uscore=3.26;tscore=
                     -4.06;"
                     /note="GenePRIMP:LONGSHORT:SHORT:Homologs:77-115"
                     /partial
     CDS             complement(433964..434683)
                     /locus_tag="wLcla04920"
                     /fasta_file="/home/lisa/Wolbachia_genomes/Genome_seqs/9_wol_genomes.faa:fasta/wLcla04920.fasta.out"
                     /product="Transposase, IS481 family"
                     /note="Uniprot:A0A178GV19"
                     /note="Uniprot:A0A178GV19_9RICK"
                     /gene="wLcla04920"
                     /blastp_file="uniprot_all.fasta:blastp/wLcla04920.out"
                     /partial
     gene            complement(434848..435232)
                     /locus_tag="wLcla04930"
                     /fasta_file="/home/lisa/Wolbachia_genomes/Genome_seqs/9_wol_genomes.faa:fasta/wLcla04930.fasta.out"
                     /note="Transposase, IS5 family, contains frameshift
                     mutation"
                     /note="Uniprot:Q73GQ9"
                     /note="Uniprot:Q73GQ9_WOLPM"
                     /blastp_file="uniprot_all.fasta:blastp/wLcla04930.out"
                     /pseudo
     gene            complement(435528..436799)
                     /locus_tag="wLcla04940"
                     /note="ID=1_494;partial=00;start_type=ATG;rbs_motif=GGAG/G
                     AGG;rbs_spacer=5-10bp;gc_cont=0.369;conf=99.99;score=190.1
                     6;cscore=177.63;sscore=12.52;rscore=6.49;uscore=1.68;tscor
                     e=3.41;"
     CDS             complement(435528..436799)
                     /locus_tag="wLcla04940"
                     /fasta_file="/home/lisa/Wolbachia_genomes/Genome_seqs/9_wol_genomes.faa:fasta/wLcla04940.fasta.out"
                     /product="Phosphoribosylamine--glycine ligase"
                     /note="Uniprot:A0A060PXP8"
                     /note="Uniprot:A0A060PXP8_9RICK"
                     /gene="purD"
                     /blastp_file="uniprot_all.fasta:blastp/wLcla04940.out"
     gene            complement(436831..438135)
                     /locus_tag="wLcla04950"
                     /note="ID=1_495;partial=00;start_type=ATG;rbs_motif=AGxAG;
                     rbs_spacer=3-4bp;gc_cont=0.343;conf=100.00;score=169.98;cs
                     core=164.80;sscore=5.18;rscore=2.66;uscore=-0.24;tscore=3.
                     41;"
     CDS             complement(436831..438135)
                     /locus_tag="wLcla04950"
                     /fasta_file="/home/lisa/Wolbachia_genomes/Genome_seqs/9_wol_genomes.faa:fasta/wLcla04950.fasta.out"
                     /product="Serine--tRNA ligase"
                     /note="Uniprot:C0R554"
                     /note="Uniprot:C0R554_WOLWR"
                     /gene="serS"
                     /blastp_file="uniprot_all.fasta:blastp/wLcla04950.out"
     gene            438239..439693
                     /locus_tag="wLcla04960"
                     /note="ID=1_496;partial=00;start_type=ATG;rbs_motif=None;r
                     bs_spacer=None;gc_cont=0.352;conf=100.00;score=176.94;csco
                     re=172.98;sscore=3.96;rscore=-1.05;uscore=1.60;tscore=3.41
                     ;"
     CDS             438239..439693
                     /locus_tag="wLcla04960"
                     /fasta_file="/home/lisa/Wolbachia_genomes/Genome_seqs/9_wol_genomes.faa:fasta/wLcla04960.fasta.out"
                     /product="Putative membrane protein"
                     /note="Uniprot:C0R553"
                     /note="Uniprot:C0R553_WOLWR"
                     /gene="wLcla04960"
                     /blastp_file="uniprot_all.fasta:blastp/wLcla04960.out"
     gene            439706..440656
                     /locus_tag="wLcla04970"
                     /note="ID=1_497;partial=00;start_type=ATG;rbs_motif=None;r
                     bs_spacer=None;gc_cont=0.389;conf=100.00;score=143.20;csco
                     re=141.11;sscore=2.09;rscore=-1.05;uscore=-1.42;tscore=3.4
                     1;"
     CDS             439706..440656
                     /locus_tag="wLcla04970"
                     /fasta_file="/home/lisa/Wolbachia_genomes/Genome_seqs/9_wol_genomes.faa:fasta/wLcla04970.fasta.out"
                     /product="tRNA-dihydrouridine synthase"
                     /note="Uniprot:A0A098AR54"
                     /note="Uniprot:A0A098AR54_9RICK"
                     /gene="wLcla04970"
                     /blastp_file="uniprot_all.fasta:blastp/wLcla04970.out"
     gene            complement(440691..449210)
                     /locus_tag="wLcla04980"
                     /note="ID=1_498;partial=00;start_type=ATG;rbs_motif=GGA/GA
                     G/AGG;rbs_spacer=5-10bp;gc_cont=0.348;conf=99.99;score=124
                     1.81;cscore=1233.50;sscore=8.31;rscore=1.95;uscore=2.95;ts
                     core=3.41;"
     CDS             complement(440691..449210)
                     /locus_tag="wLcla04980"
                     /fasta_file="/home/lisa/Wolbachia_genomes/Genome_seqs/9_wol_genomes.faa:fasta/wLcla04980.fasta.out"
                     /product="DNA-directed RNA polymerase subunit beta"
                     /note="Uniprot:M9WQU8"
                     /note="Uniprot:M9WQU8_9RICK"
                     /gene="rpoBC"
                     /blastp_file="uniprot_all.fasta:blastp/wLcla04980.out"
     gene            complement(449269..449670)
                     /locus_tag="wLcla04990"
                     /note="ID=1_499;partial=00;start_type=ATG;rbs_motif=AGxAGG
                     /AGGxGG;rbs_spacer=5-10bp;gc_cont=0.323;conf=100.00;score=
                     85.19;cscore=73.54;sscore=11.66;rscore=3.31;uscore=3.95;ts
                     core=3.41;"
     CDS             complement(449269..449670)
                     /locus_tag="wLcla04990"
                     /fasta_file="/home/lisa/Wolbachia_genomes/Genome_seqs/9_wol_genomes.faa:fasta/wLcla04990.fasta.out"
                     /product="50S ribosomal protein L7/L12"
                     /note="Uniprot:Q73IX0"
                     /note="Uniprot:Q73IX0_WOLPM"
                     /gene="rplL"
                     /blastp_file="uniprot_all.fasta:blastp/wLcla04990.out"
     gene            complement(449697..450215)
                     /locus_tag="wLcla05000"
                     /note="ID=1_500;partial=00;start_type=GTG;rbs_motif=GGAG/G
                     AGG;rbs_spacer=5-10bp;gc_cont=0.299;conf=100.00;score=63.8
                     9;cscore=56.60;sscore=7.28;rscore=6.49;uscore=3.70;tscore=
                     -4.06;"
     CDS             complement(449697..450215)
                     /locus_tag="wLcla05000"
                     /fasta_file="/home/lisa/Wolbachia_genomes/Genome_seqs/9_wol_genomes.faa:fasta/wLcla05000.fasta.out"
                     /product="50S ribosomal protein L10"
                     /note="Uniprot:M9WUM1"
                     /note="Uniprot:M9WUM1_9RICK"
                     /gene="rplJ"
                     /blastp_file="uniprot_all.fasta:blastp/wLcla05000.out"
     gene            complement(450228..450881)
                     /locus_tag="wLcla05010"
                     /note="ID=1_501;partial=00;start_type=ATG;rbs_motif=GGA/GA
                     G/AGG;rbs_spacer=5-10bp;gc_cont=0.327;conf=100.00;score=10
                     0.94;cscore=96.22;sscore=4.72;rscore=1.95;uscore=-1.87;tsc
                     ore=3.41;"
     CDS             complement(450228..450881)
                     /locus_tag="wLcla05010"
                     /fasta_file="/home/lisa/Wolbachia_genomes/Genome_seqs/9_wol_genomes.faa:fasta/wLcla05010.fasta.out"
                     /product="50S ribosomal protein L1"
                     /note="Uniprot:Q4EAL9"
                     /note="Uniprot:Q4EAL9_9RICK"
                     /gene="rplA"
                     /blastp_file="uniprot_all.fasta:blastp/wLcla05010.out"
     gene            complement(450886..451326)
                     /locus_tag="wLcla05020"
                     /note="ID=1_502;partial=00;start_type=ATG;rbs_motif=GGAG/G
                     AGG;rbs_spacer=5-10bp;gc_cont=0.381;conf=100.00;score=80.7
                     9;cscore=67.26;sscore=13.53;rscore=6.49;uscore=2.37;tscore
                     =3.41;"
     CDS             complement(450886..451326)
                     /locus_tag="wLcla05020"
                     /fasta_file="/home/lisa/Wolbachia_genomes/Genome_seqs/9_wol_genomes.faa:fasta/wLcla05020.fasta.out"
                     /product="50S ribosomal protein L11"
                     /note="Uniprot:C0F983"
                     /note="Uniprot:C0F983_9RICK"
                     /gene="rplK"
                     /blastp_file="uniprot_all.fasta:blastp/wLcla05020.out"
     gene            complement(451329..452165)
                     /locus_tag="wLcla05030"
                     /note="ID=1_503;partial=00;start_type=ATG;rbs_motif=GGA/GA
                     G/AGG;rbs_spacer=5-10bp;gc_cont=0.292;conf=100.00;score=10
                     7.04;cscore=102.32;sscore=4.72;rscore=1.95;uscore=0.01;tsc
                     ore=3.41;"
     CDS             complement(451329..452165)
                     /locus_tag="wLcla05030"
                     /fasta_file="/home/lisa/Wolbachia_genomes/Genome_seqs/9_wol_genomes.faa:fasta/wLcla05030.fasta.out"
                     /product="Transcription termination/antitermination
                     protein NusG"
                     /note="Uniprot:C0R546"
                     /note="Uniprot:C0R546_WOLWR"
                     /gene="nusG"
                     /blastp_file="uniprot_all.fasta:blastp/wLcla05030.out"
     tRNA            complement(452375..452447)
                     /locus_tag="wLcla_t320"
                     /ID="tRNA:Trp"
                     /Codon="CCA"
                     /score=75.39
                     /Name="tRNA:Trp"
                     /AminoAcid="Trp"
     gene            complement(452460..453632)
                     /locus_tag="wLcla05040"
                     /note="ID=1_504;partial=00;start_type=ATG;rbs_motif=GGA/GA
                     G/AGG;rbs_spacer=5-10bp;gc_cont=0.408;conf=99.99;score=201
                     .35;cscore=193.15;sscore=8.20;rscore=1.95;uscore=3.49;tsco
                     re=3.41;"
     CDS             complement(452460..453632)
                     /locus_tag="wLcla05040"
                     /fasta_file="/home/lisa/Wolbachia_genomes/Genome_seqs/9_wol_genomes.faa:fasta/wLcla05040.fasta.out"
                     /product="Elongation factor Tu"
                     /note="Uniprot:C0R544"
                     /note="Uniprot:C0R544_WOLWR"
                     /gene="tuf"
                     /blastp_file="uniprot_all.fasta:blastp/wLcla05040.out"
     tRNA            complement(453710..453780)
                     /locus_tag="wLcla_t310"
                     /ID="tRNA:Gly-2"
                     /Codon="TCC"
                     /score=71.34
                     /Name="tRNA:Gly-2"
                     /AminoAcid="Gly-2"
     tRNA            complement(453785..453866)
                     /locus_tag="wLcla_t300"
                     /ID="tRNA:Tyr"
                     /Codon="GTA"
                     /score=57.88
                     /Name="tRNA:Tyr"
                     /AminoAcid="Tyr"
     gene            complement(453976..455064)
                     /locus_tag="wLcla05050"
                     /note="ID=1_505;partial=00;start_type=ATG;rbs_motif=GGA/GA
                     G/AGG;rbs_spacer=5-10bp;gc_cont=0.343;conf=100.00;score=15
                     1.07;cscore=142.87;sscore=8.20;rscore=1.95;uscore=3.49;tsc
                     ore=3.41;"
     CDS             complement(453976..455064)
                     /locus_tag="wLcla05050"
                     /fasta_file="/home/lisa/Wolbachia_genomes/Genome_seqs/9_wol_genomes.faa:fasta/wLcla05050.fasta.out"
                     /product="Carbamoyl-phosphate synthase small chain"
                     /note="Uniprot:Q4EBC3"
                     /note="Uniprot:Q4EBC3_9RICK"
                     /gene="carA"
                     /blastp_file="uniprot_all.fasta:blastp/wLcla05050.out"
     gene            455268..455981
                     /locus_tag="wLcla05060"
                     /fasta_file="/home/lisa/Wolbachia_genomes/Genome_seqs/9_wol_genomes.faa:fasta/wLcla05060.fasta.out"
                     /fasta_file="/home/lisa/Wolbachia_genomes/Genome_seqs/9_wol_genomes.faa:fasta/wLcla05070.fasta.out"
                     /note="Short-chain dehydrogenase, contains frameshift
                     mutations"
                     /note="Uniprot:A0A0K1ENR8"
                     /note="Uniprot:A0A0K1ENR8_CHOCO"
                     /note="Uniprot:A0A0U1D417"
                     /note="Uniprot:A0A0U1D417_9RICK"
                     /blastp_file="uniprot_all.fasta:blastp/wLcla05060.out"
                     /blastp_file="uniprot_all.fasta:blastp/wLcla05070.out"
                     /pseudo
     gene            456114..456581
                     /locus_tag="wLcla05080"
                     /note="ID=1_508;partial=00;start_type=ATG;rbs_motif=GGAGG;
                     rbs_spacer=5-10bp;gc_cont=0.297;conf=100.00;score=64.82;cs
                     core=53.63;sscore=11.20;rscore=7.83;uscore=0.60;tscore=3.4
                     1;"
     CDS             456114..456581
                     /locus_tag="wLcla05080"
                     /fasta_file="/home/lisa/Wolbachia_genomes/Genome_seqs/9_wol_genomes.faa:fasta/wLcla05080.fasta.out"
                     /product="Uncharacterized protein"
                     /note="Uniprot:Q73H83"
                     /note="Uniprot:Q73H83_WOLPM"
                     /gene="wLcla05080"
                     /blastp_file="uniprot_all.fasta:blastp/wLcla05080.out"
     gene            complement(457355..457999)
                     /locus_tag="wLcla05090"
                     /note="ID=1_509;partial=00;start_type=ATG;rbs_motif=AGGA;r
                     bs_spacer=5-10bp;gc_cont=0.346;conf=100.00;score=97.10;csc
                     ore=86.44;sscore=10.66;rscore=4.12;uscore=3.78;tscore=3.41
                     ;"
     CDS             complement(457355..457999)
                     /locus_tag="wLcla05090"
                     /fasta_file="/home/lisa/Wolbachia_genomes/Genome_seqs/9_wol_genomes.faa:fasta/wLcla05090.fasta.out"
                     /product="Transaldolase"
                     /note="Uniprot:C0R2M8"
                     /note="Uniprot:C0R2M8_WOLWR"
                     /gene="wLcla05090"
                     /blastp_file="uniprot_all.fasta:blastp/wLcla05090.out"
     gene            458365..460539
                     /locus_tag="wLcla05100"
                     /note="ID=1_510;partial=00;start_type=ATG;rbs_motif=GGA/GA
                     G/AGG;rbs_spacer=5-10bp;gc_cont=0.321;conf=99.99;score=306
                     .01;cscore=297.15;sscore=8.86;rscore=1.95;uscore=3.50;tsco
                     re=3.41;"
     CDS             458365..460539
                     /locus_tag="wLcla05100"
                     /fasta_file="/home/lisa/Wolbachia_genomes/Genome_seqs/9_wol_genomes.faa:fasta/wLcla05100.fasta.out"
                     /product="Uncharacterized protein"
                     /note="Uniprot:M9WTQ9"
                     /note="Uniprot:M9WTQ9_9RICK"
                     /gene="wLcla05100"
                     /blastp_file="uniprot_all.fasta:blastp/wLcla05100.out"
     gene            complement(460901..461242)
                     /locus_tag="wLcla05110"
                     /note="ID=1_511;partial=00;start_type=ATG;rbs_motif=None;r
                     bs_spacer=None;gc_cont=0.304;conf=99.95;score=33.34;cscore
                     =31.10;sscore=2.25;rscore=-1.05;uscore=-1.33;tscore=3.41;"
     CDS             complement(460901..461242)
                     /locus_tag="wLcla05110"
                     /fasta_file="/home/lisa/Wolbachia_genomes/Genome_seqs/9_wol_genomes.faa:fasta/wLcla05110.fasta.out"
                     /product="ATP synthase epsilon chain"
                     /note="Uniprot:Q73IG2"
                     /note="Uniprot:ATPE_WOLPM"
                     /gene="atpC"
                     /blastp_file="uniprot_all.fasta:blastp/wLcla05110.out"
     gene            complement(461248..462693)
                     /locus_tag="wLcla05120"
                     /note="ID=1_512;partial=00;start_type=ATG;rbs_motif=None;r
                     bs_spacer=None;gc_cont=0.382;conf=99.99;score=227.52;cscor
                     e=222.81;sscore=4.71;rscore=-1.05;uscore=2.35;tscore=3.41;
                     "
     CDS             complement(461248..462693)
                     /locus_tag="wLcla05120"
                     /fasta_file="/home/lisa/Wolbachia_genomes/Genome_seqs/9_wol_genomes.faa:fasta/wLcla05120.fasta.out"
                     /product="ATP synthase subunit beta"
                     /note="Uniprot:A0A060PYS3"
                     /note="Uniprot:A0A060PYS3_9RICK"
                     /gene="atpD"
                     /blastp_file="uniprot_all.fasta:blastp/wLcla05120.out"
     gene            complement(462779..463867)
                     /locus_tag="wLcla05130"
                     /note="ID=1_513;partial=00;start_type=ATG;rbs_motif=None;r
                     bs_spacer=None;gc_cont=0.314;conf=100.00;score=93.72;cscor
                     e=90.91;sscore=2.82;rscore=-1.05;uscore=1.10;tscore=3.41;"
     CDS             complement(462779..463867)
                     /locus_tag="wLcla05130"
                     /fasta_file="/home/lisa/Wolbachia_genomes/Genome_seqs/9_wol_genomes.faa:fasta/wLcla05130.fasta.out"
                     /product="Phosphate transport system permease protein"
                     /note="Uniprot:A0A098ASR7"
                     /note="Uniprot:A0A098ASR7_9RICK"
                     /gene="wLcla05130"
                     /blastp_file="uniprot_all.fasta:blastp/wLcla05130.out"
     gene            463975..464109
                     /locus_tag="wLcla05140"
                     /note="ID=1_514;partial=00;start_type=ATG;rbs_motif=None;r
                     bs_spacer=None;gc_cont=0.311;conf=68.14;score=3.31;cscore=
                     1.09;sscore=2.22;rscore=-1.98;uscore=2.40;tscore=1.80;"
     CDS             463975..464109
                     /locus_tag="wLcla05140"
                     /fasta_file="/home/lisa/Wolbachia_genomes/Genome_seqs/9_wol_genomes.faa:fasta/wLcla05140.fasta.out"
                     /product="50S ribosomal protein L34"
                     /note="Uniprot:Q5GRU5"
                     /note="Uniprot:RL34_WOLTR"
                     /gene="rpmH"
                     /blastp_file="uniprot_all.fasta:blastp/wLcla05140.out"
     gene            464315..464470
                     /locus_tag="wLcla05150"
                     /note="ID=1_515;partial=00;start_type=ATG;rbs_motif=GGA/GA
                     G/AGG;rbs_spacer=5-10bp;gc_cont=0.250;conf=83.83;score=7.1
                     6;cscore=3.38;sscore=3.78;rscore=1.19;uscore=1.15;tscore=2
                     .09;"
     CDS             464315..464470
                     /locus_tag="wLcla05150"
                     /fasta_file="/home/lisa/Wolbachia_genomes/Genome_seqs/9_wol_genomes.faa:fasta/wLcla05150.fasta.out"
                     /product="Uncharacterized protein"
                     /note="Uniprot:A0A178GS55"
                     /note="Uniprot:A0A178GS55_9RICK"
                     /gene="wLcla05150"
                     /blastp_file="uniprot_all.fasta:blastp/wLcla05150.out"
     gene            464544..464753
                     /locus_tag="wLcla05160"
                     /note="ID=1_516;partial=00;start_type=ATG;rbs_motif=None;r
                     bs_spacer=None;gc_cont=0.310;conf=99.75;score=26.10;cscore
                     =21.91;sscore=4.19;rscore=-1.27;uscore=2.63;tscore=2.83;"
     CDS             464544..464753
                     /locus_tag="wLcla05160"
                     /fasta_file="/home/lisa/Wolbachia_genomes/Genome_seqs/9_wol_genomes.faa:fasta/wLcla05160.fasta.out"
                     /product="Uncharacterized protein"
                     /note="Uniprot:A0A178GSJ0"
                     /note="Uniprot:A0A178GSJ0_9RICK"
                     /gene="wLcla05160"
                     /blastp_file="uniprot_all.fasta:blastp/wLcla05160.out"
     rRNA            complement(465787..465892)
                     /locus_tag="wLcla_r10"
                     /score=102.3
                     /molecule="5s_rRNA"
     rRNA            complement(465962..468724)
                     /locus_tag="wLcla_r20"
                     /score=3069.8
                     /molecule="23s_rRNA"
     gene            469058..470128
                     /locus_tag="wLcla05180"
                     /note="ID=1_518;partial=00;start_type=ATG;rbs_motif=AGGA/G
                     GAG/GAGG;rbs_spacer=11-12bp;gc_cont=0.294;conf=100.00;scor
                     e=106.85;cscore=101.50;sscore=5.35;rscore=0.59;uscore=1.34
                     ;tscore=3.41;"
     CDS             469058..470128
                     /locus_tag="wLcla05180"
                     /fasta_file="/home/lisa/Wolbachia_genomes/Genome_seqs/9_wol_genomes.faa:fasta/wLcla05180.fasta.out"
                     /product="Methyltransferase domain protein"
                     /note="Uniprot:Q73IG8"
                     /note="Uniprot:Q73IG8_WOLPM"
                     /gene="wLcla05180"
                     /blastp_file="uniprot_all.fasta:blastp/wLcla05180.out"
     gene            470177..471961
                     /locus_tag="wLcla05190"
                     /note="ID=1_519;partial=00;start_type=ATG;rbs_motif=AGGAG;
                     rbs_spacer=3-4bp;gc_cont=0.349;conf=99.99;score=207.75;csc
                     ore=193.08;sscore=14.67;rscore=8.31;uscore=2.20;tscore=3.4
                     1;"
     CDS             470177..471961
                     /locus_tag="wLcla05190"
                     /fasta_file="/home/lisa/Wolbachia_genomes/Genome_seqs/9_wol_genomes.faa:fasta/wLcla05190.fasta.out"
                     /product="Ribonucleoside-diphosphate reductase"
                     /note="Uniprot:Q4ECW2"
                     /note="Uniprot:Q4ECW2_9RICK"
                     /gene="wLcla05190"
                     /blastp_file="uniprot_all.fasta:blastp/wLcla05190.out"
     gene            472019..472486
                     /locus_tag="wLcla05200"
                     /note="ID=1_520;partial=00;start_type=ATG;rbs_motif=None;r
                     bs_spacer=None;gc_cont=0.306;conf=100.00;score=48.39;cscor
                     e=46.28;sscore=2.11;rscore=-1.05;uscore=-0.91;tscore=3.41;
                     "
     CDS             472019..472486
                     /locus_tag="wLcla05200"
                     /fasta_file="/home/lisa/Wolbachia_genomes/Genome_seqs/9_wol_genomes.faa:fasta/wLcla05200.fasta.out"
                     /product="Holliday junction resolvase"
                     /note="Uniprot:A0A098AQL9"
                     /note="Uniprot:A0A098AQL9_9RICK"
                     /gene="wLcla05200"
                     /blastp_file="uniprot_all.fasta:blastp/wLcla05200.out"
     gene            complement(472512..473000)
                     /locus_tag="wLcla05210"
                     /note="ID=1_521;partial=00;start_type=GTG;rbs_motif=None;r
                     bs_spacer=None;gc_cont=0.319;conf=100.00;score=49.14;cscor
                     e=51.07;sscore=-1.93;rscore=-1.05;uscore=1.91;tscore=-4.06
                     ;"
     CDS             complement(472512..473000)
                     /locus_tag="wLcla05210"
                     /fasta_file="/home/lisa/Wolbachia_genomes/Genome_seqs/9_wol_genomes.faa:fasta/wLcla05210.fasta.out"
                     /product="Crossover junction endodeoxyribonuclease RuvC"
                     /note="Uniprot:A0A097GW67"
                     /note="Uniprot:A0A097GW67_WOLPI"
                     /gene="ruvC"
                     /blastp_file="uniprot_all.fasta:blastp/wLcla05210.out"
     gene            complement(473001..473828)
                     /locus_tag="wLcla05220"
                     /note="ID=1_522;partial=00;start_type=TTG;rbs_motif=None;r
                     bs_spacer=None;gc_cont=0.335;conf=100.00;score=58.79;cscor
                     e=62.53;sscore=-3.74;rscore=-1.05;uscore=2.96;tscore=-6.68
                     ;"
                     /note="GenePRIMP:LONGSHORT:LONG:Homologs:8-8"
     CDS             complement(473001..473828)
                     /locus_tag="wLcla05220"
                     /fasta_file="/home/lisa/Wolbachia_genomes/Genome_seqs/9_wol_genomes.faa:fasta/wLcla05220.fasta.out"
                     /product="Cytochrome c oxidase, subunit III"
                     /note="Uniprot:A0A098ARA5"
                     /note="Uniprot:A0A098ARA5_9RICK"
                     /gene="coxC"
                     /blastp_file="uniprot_all.fasta:blastp/wLcla05220.out"
     gene            complement(473876..474535)
                     /locus_tag="wLcla05230"
                     /note="ID=1_523;partial=00;start_type=ATG;rbs_motif=GGA/GA
                     G/AGG;rbs_spacer=5-10bp;gc_cont=0.306;conf=100.00;score=58
                     .54;cscore=54.12;sscore=4.42;rscore=1.95;uscore=-2.05;tsco
                     re=3.41;"
     CDS             complement(473876..474535)
                     /locus_tag="wLcla05230"
                     /fasta_file="/home/lisa/Wolbachia_genomes/Genome_seqs/9_wol_genomes.faa:fasta/wLcla05230.fasta.out"
                     /product="Putative transcriptional activator, TenA family"
                     /note="Uniprot:Q73IL7"
                     /note="Uniprot:Q73IL7_WOLPM"
                     /gene="wLcla05230"
                     /blastp_file="uniprot_all.fasta:blastp/wLcla05230.out"
     gene            complement(474551..475251)
                     /locus_tag="wLcla05240"
                     /fasta_file="/home/lisa/Wolbachia_genomes/Genome_seqs/9_wol_genomes.faa:fasta/wLcla05240.fasta.out"
                     /note="Putative transcriptional activator, tenA family,
                     contains frameshift mutation"
                     /note="Uniprot:A0A098ARB1"
                     /note="Uniprot:A0A098ARB1_9RICK"
                     /blastp_file="uniprot_all.fasta:blastp/wLcla05240.out"
                     /pseudo
     gene            complement(475345..476517)
                     /locus_tag="wLcla05250"
                     /note="ID=1_525;partial=00;start_type=ATG;rbs_motif=None;r
                     bs_spacer=None;gc_cont=0.373;conf=100.00;score=161.77;csco
                     re=158.10;sscore=3.66;rscore=-1.05;uscore=1.30;tscore=3.41
                     ;"
     CDS             complement(475345..476517)
                     /locus_tag="wLcla05250"
                     /fasta_file="/home/lisa/Wolbachia_genomes/Genome_seqs/9_wol_genomes.faa:fasta/wLcla05250.fasta.out"
                     /product="S-adenosylmethionine synthetase"
                     /note="Uniprot:Q4EC74"
                     /note="Uniprot:Q4EC74_9RICK"
                     /gene="metK"
                     /blastp_file="uniprot_all.fasta:blastp/wLcla05250.out"
     tRNA            complement(476557..476633)
                     /locus_tag="wLcla_t290"
                     /ID="tRNA:Ile"
                     /Codon="GAT"
                     /score=86.90
                     /Name="tRNA:Ile"
                     /AminoAcid="Ile"
     gene            complement(476642..476911)
                     /locus_tag="wLcla05260"
                     /note="ID=1_526;partial=00;start_type=ATG;rbs_motif=GGAG/G
                     AGG;rbs_spacer=5-10bp;gc_cont=0.393;conf=99.99;score=39.63
                     ;cscore=25.86;sscore=13.77;rscore=6.49;uscore=2.70;tscore=
                     3.41;"
     CDS             complement(476642..476911)
                     /locus_tag="wLcla05260"
                     /fasta_file="/home/lisa/Wolbachia_genomes/Genome_seqs/9_wol_genomes.faa:fasta/wLcla05260.fasta.out"
                     /product="50S ribosomal protein L27"
                     /note="Uniprot:M9WQX1"
                     /note="Uniprot:M9WQX1_9RICK"
                     /gene="rpmA"
                     /blastp_file="uniprot_all.fasta:blastp/wLcla05260.out"
     gene            complement(476922..477224)
                     /locus_tag="wLcla05270"
                     /note="ID=1_527;partial=00;start_type=ATG;rbs_motif=None;r
                     bs_spacer=None;gc_cont=0.307;conf=99.88;score=29.10;cscore
                     =25.47;sscore=3.63;rscore=-1.05;uscore=0.59;tscore=3.41;"
     CDS             complement(476922..477224)
                     /locus_tag="wLcla05270"
                     /fasta_file="/home/lisa/Wolbachia_genomes/Genome_seqs/9_wol_genomes.faa:fasta/wLcla05270.fasta.out"
                     /product="50S ribosomal protein L21"
                     /note="Uniprot:A0A060Q012"
                     /note="Uniprot:A0A060Q012_9RICK"
                     /gene="rplU"
                     /blastp_file="uniprot_all.fasta:blastp/wLcla05270.out"
     gene            complement(477443..477919)
                     /locus_tag="wLcla05280"
                     /note="ID=1_528;partial=00;start_type=ATG;rbs_motif=None;r
                     bs_spacer=None;gc_cont=0.354;conf=100.00;score=46.97;cscor
                     e=43.97;sscore=3.00;rscore=-1.05;uscore=0.63;tscore=3.41;"
     CDS             complement(477443..477919)
                     /locus_tag="wLcla05280"
                     /fasta_file="/home/lisa/Wolbachia_genomes/Genome_seqs/9_wol_genomes.faa:fasta/wLcla05280.fasta.out"
                     /product="Putative outer membrane protein"
                     /note="Uniprot:B6Y773"
                     /note="Uniprot:B6Y773_9RICK"
                     /gene="wLcla05280"
                     /blastp_file="uniprot_all.fasta:blastp/wLcla05280.out"
     gene            complement(477979..479214)
                     /locus_tag="wLcla05290"
                     /note="ID=1_529;partial=00;start_type=GTG;rbs_motif=None;r
                     bs_spacer=None;gc_cont=0.363;conf=100.00;score=162.44;csco
                     re=168.31;sscore=-5.88;rscore=-1.05;uscore=-2.04;tscore=-4
                     .06;"
     CDS             complement(477979..479214)
                     /locus_tag="wLcla05290"
                     /fasta_file="/home/lisa/Wolbachia_genomes/Genome_seqs/9_wol_genomes.faa:fasta/wLcla05290.fasta.out"
                     /product="Bifunctional protein GlmU"
                     /note="Uniprot:C0R5D0"
                     /note="Uniprot:C0R5D0_WOLWR"
                     /gene="glmU"
                     /blastp_file="uniprot_all.fasta:blastp/wLcla05290.out"
     gene            complement(479215..480258)
                     /locus_tag="wLcla05300"
                     /note="ID=1_530;partial=00;start_type=GTG;rbs_motif=None;r
                     bs_spacer=None;gc_cont=0.354;conf=100.00;score=125.53;csco
                     re=129.21;sscore=-3.68;rscore=-1.05;uscore=2.08;tscore=-4.
                     06;"
     CDS             complement(479215..480258)
                     /locus_tag="wLcla05300"
                     /fasta_file="/home/lisa/Wolbachia_genomes/Genome_seqs/9_wol_genomes.faa:fasta/wLcla05300.fasta.out"
                     /product="Phenylalanine--tRNA ligase alpha subunit"
                     /note="Uniprot:C0R5D1"
                     /note="Uniprot:SYFA_WOLWR"
                     /gene="pheS"
                     /blastp_file="uniprot_all.fasta:blastp/wLcla05300.out"
     gene            480885..482642
                     /locus_tag="wLcla05310"
                     /fasta_file="/home/lisa/Wolbachia_genomes/Genome_seqs/9_wol_genomes.faa:fasta/wLcla05310.fasta.out"
                     /fasta_file="/home/lisa/Wolbachia_genomes/Genome_seqs/9_wol_genomes.faa:fasta/wLcla05320.fasta.out"
                     /fasta_file="/home/lisa/Wolbachia_genomes/Genome_seqs/9_wol_genomes.faa:fasta/wLcla05330.fasta.out"
                     /note="Uncharacterized protein, contains frameshift
                     mutations"
                     /note="Uniprot:Q4EAV8"
                     /note="Uniprot:Q4EAV8_9RICK"
                     /note="Uniprot:Q4EAV8"
                     /note="Uniprot:Q4EAV8_9RICK"
                     /note="Uniprot:A0A178GTZ4"
                     /note="Uniprot:A0A178GTZ4_9RICK"
                     /blastp_file="uniprot_all.fasta:blastp/wLcla05310.out"
                     /blastp_file="uniprot_all.fasta:blastp/wLcla05320.out"
                     /blastp_file="uniprot_all.fasta:blastp/wLcla05330.out"
                     /pseudo
     gene            482683..483279
                     /locus_tag="wLcla05340"
                     /note="ID=1_534;partial=00;start_type=ATG;rbs_motif=None;r
                     bs_spacer=None;gc_cont=0.332;conf=100.00;score=48.52;cscor
                     e=44.42;sscore=4.10;rscore=-1.05;uscore=0.90;tscore=3.41;"
     CDS             482683..483279
                     /locus_tag="wLcla05340"
                     /fasta_file="/home/lisa/Wolbachia_genomes/Genome_seqs/9_wol_genomes.faa:fasta/wLcla05340.fasta.out"
                     /product="Riboflavin synthase subunit alpha"
                     /note="Uniprot:C0R5D3"
                     /note="Uniprot:C0R5D3_WOLWR"
                     /gene="ribE"
                     /blastp_file="uniprot_all.fasta:blastp/wLcla05340.out"
     gene            483337..483924
                     /locus_tag="wLcla05350"
                     /note="ID=1_535;partial=00;start_type=ATG;rbs_motif=None;r
                     bs_spacer=None;gc_cont=0.301;conf=100.00;score=49.89;cscor
                     e=44.80;sscore=5.09;rscore=-1.05;uscore=2.07;tscore=3.41;"
     CDS             483337..483924
                     /locus_tag="wLcla05350"
                     /fasta_file="/home/lisa/Wolbachia_genomes/Genome_seqs/9_wol_genomes.faa:fasta/wLcla05350.fasta.out"
                     /product="Membrane protein CvpA, putative"
                     /note="Uniprot:C0F8W5"
                     /note="Uniprot:C0F8W5_9RICK"
                     /gene="cvpA"
                     /blastp_file="uniprot_all.fasta:blastp/wLcla05350.out"
     gene            complement(484055..485413)
                     /locus_tag="wLcla05360"
                     /note="ID=1_536;partial=00;start_type=ATG;rbs_motif=AGxAG;
                     rbs_spacer=5-10bp;gc_cont=0.347;conf=100.00;score=150.66;c
                     score=148.29;sscore=2.37;rscore=-0.78;uscore=0.39;tscore=3
                     .41;"
                     /note="GenePRIMP:LONGSHORT:SHORT:Homologs:0-11"
     CDS             complement(484055..485413)
                     /locus_tag="wLcla05360"
                     /fasta_file="/home/lisa/Wolbachia_genomes/Genome_seqs/9_wol_genomes.faa:fasta/wLcla05360.fasta.out"
                     /product="Phosphoglucomutase/phosphomannomutase family
                     protein"
                     /note="Uniprot:A0A098ARG7"
                     /note="Uniprot:A0A098ARG7_9RICK"
                     /gene="wLcla05360"
                     /blastp_file="uniprot_all.fasta:blastp/wLcla05360.out"
     gene            485510..487387
                     /locus_tag="wLcla05370"
                     /note="ID=1_537;partial=00;start_type=ATG;rbs_motif=None;r
                     bs_spacer=None;gc_cont=0.339;conf=99.99;score=284.79;cscor
                     e=281.91;sscore=2.88;rscore=-1.05;uscore=0.51;tscore=3.41;
                     "
     CDS             485510..487387
                     /locus_tag="wLcla05370"
                     /fasta_file="/home/lisa/Wolbachia_genomes/Genome_seqs/9_wol_genomes.faa:fasta/wLcla05370.fasta.out"
                     /product="Uncharacterized protein"
                     /note="Uniprot:A0A098ARG6"
                     /note="Uniprot:A0A098ARG6_9RICK"
                     /gene="wLcla05370"
                     /blastp_file="uniprot_all.fasta:blastp/wLcla05370.out"
     gene            487558..489087
                     /locus_tag="wLcla05380"
                     /note="ID=1_538;partial=00;start_type=ATG;rbs_motif=AGxAGG
                     /AGGxGG;rbs_spacer=5-10bp;gc_cont=0.363;conf=99.99;score=1
                     97.47;cscore=186.60;sscore=10.87;rscore=3.31;uscore=4.15;t
                     score=3.41;"
     CDS             487558..489087
                     /locus_tag="wLcla05380"
                     /fasta_file="/home/lisa/Wolbachia_genomes/Genome_seqs/9_wol_genomes.faa:fasta/wLcla05380.fasta.out"
                     /product="Uncharacterized protein"
                     /note="Uniprot:M9WUT4"
                     /note="Uniprot:M9WUT4_9RICK"
                     /gene="wLcla05380"
                     /blastp_file="uniprot_all.fasta:blastp/wLcla05380.out"
     gene            489322..490029
                     /locus_tag="wLcla05390"
                     /note="ID=1_539;partial=00;start_type=ATG;rbs_motif=GGA/GA
                     G/AGG;rbs_spacer=5-10bp;gc_cont=0.309;conf=100.00;score=59
                     .62;cscore=55.92;sscore=3.69;rscore=1.95;uscore=-1.02;tsco
                     re=3.41;"
                     /note="GenePRIMP:LONGSHORT:SHORT:Homologs:18-18"
     CDS             489322..490029
                     /locus_tag="wLcla05390"
                     /fasta_file="/home/lisa/Wolbachia_genomes/Genome_seqs/9_wol_genomes.faa:fasta/wLcla05390.fasta.out"
                     /product="Uroporphyrinogen-III synthase"
                     /note="Uniprot:M9WST9"
                     /note="Uniprot:M9WST9_9RICK"
                     /gene="wLcla05390"
                     /blastp_file="uniprot_all.fasta:blastp/wLcla05390.out"
     gene            490029..490811
                     /locus_tag="wLcla05400"
                     /note="ID=1_540;partial=00;start_type=ATG;rbs_motif=AGGA;r
                     bs_spacer=5-10bp;gc_cont=0.336;conf=100.00;score=92.77;csc
                     ore=83.06;sscore=9.71;rscore=4.12;uscore=0.89;tscore=3.41;
                     "
     CDS             490029..490811
                     /locus_tag="wLcla05400"
                     /fasta_file="/home/lisa/Wolbachia_genomes/Genome_seqs/9_wol_genomes.faa:fasta/wLcla05400.fasta.out"
                     /product="Exodeoxyribonuclease III"
                     /note="Uniprot:C0R423"
                     /note="Uniprot:C0R423_WOLWR"
                     /gene="xth"
                     /blastp_file="uniprot_all.fasta:blastp/wLcla05400.out"
     gene            complement(490798..491727)
                     /locus_tag="wLcla05410"
                     /note="ID=1_541;partial=00;start_type=ATG;rbs_motif=None;r
                     bs_spacer=None;gc_cont=0.333;conf=100.00;score=135.88;csco
                     re=131.25;sscore=4.63;rscore=-1.05;uscore=2.92;tscore=3.41
                     ;"
                     /note="GenePRIMP:LONGSHORT:SHORT:Homologs:16-21"
     CDS             complement(490798..491727)
                     /locus_tag="wLcla05410"
                     /fasta_file="/home/lisa/Wolbachia_genomes/Genome_seqs/9_wol_genomes.faa:fasta/wLcla05410.fasta.out"
                     /product="Uncharacterized protein"
                     /note="Uniprot:Q73GF3"
                     /note="Uniprot:Q73GF3_WOLPM"
                     /gene="wLcla05410"
                     /blastp_file="uniprot_all.fasta:blastp/wLcla05410.out"
     gene            491862..492110
                     /locus_tag="wLcla05420"
                     /note="ID=1_542;partial=00;start_type=GTG;rbs_motif=None;r
                     bs_spacer=None;gc_cont=0.297;conf=70.17;score=3.72;cscore=
                     6.03;sscore=-2.31;rscore=-1.06;uscore=2.88;tscore=-4.12;"
     CDS             491862..492110
                     /locus_tag="wLcla05420"
                     /fasta_file="/home/lisa/Wolbachia_genomes/Genome_seqs/9_wol_genomes.faa:fasta/wLcla05420.fasta.out"
                     /product="Uncharacterized protein"
                     /note="Uniprot:B6Y963"
                     /note="Uniprot:B6Y963_9RICK"
                     /gene="wLcla05420"
                     /blastp_file="uniprot_all.fasta:blastp/wLcla05420.out"
     gene            complement(492611..495139)
                     /locus_tag="wLcla05430"
                     /note="ID=1_543;partial=00;start_type=ATG;rbs_motif=None;r
                     bs_spacer=None;gc_cont=0.338;conf=99.99;score=291.30;cscor
                     e=289.54;sscore=1.76;rscore=-1.05;uscore=-0.60;tscore=3.41
                     ;"
     CDS             complement(492611..495139)
                     /locus_tag="wLcla05430"
                     /fasta_file="/home/lisa/Wolbachia_genomes/Genome_seqs/9_wol_genomes.faa:fasta/wLcla05430.fasta.out"
                     /product="DNA polymerase I"
                     /note="Uniprot:A0A178GUC2"
                     /note="Uniprot:A0A178GUC2_9RICK"
                     /gene="polA"
                     /blastp_file="uniprot_all.fasta:blastp/wLcla05430.out"
     gene            complement(495251..496717)
                     /locus_tag="wLcla05440"
                     /note="ID=1_544;partial=00;start_type=ATG;rbs_motif=None;r
                     bs_spacer=None;gc_cont=0.378;conf=99.99;score=202.31;cscor
                     e=203.44;sscore=-1.14;rscore=-1.05;uscore=-2.85;tscore=3.4
                     1;"
     CDS             complement(495251..496717)
                     /locus_tag="wLcla05440"
                     /fasta_file="/home/lisa/Wolbachia_genomes/Genome_seqs/9_wol_genomes.faa:fasta/wLcla05440.fasta.out"
                     /product="Glutamyl-tRNA(Gln) amidotransferase subunit A"
                     /note="Uniprot:M9WRF2"
                     /note="Uniprot:M9WRF2_9RICK"
                     /gene="gatA"
                     /blastp_file="uniprot_all.fasta:blastp/wLcla05440.out"
     gene            complement(496904..499276)
                     /locus_tag="wLcla05450"
                     /note="ID=1_545;partial=00;start_type=ATG;rbs_motif=None;r
                     bs_spacer=None;gc_cont=0.357;conf=99.99;score=330.22;cscor
                     e=324.89;sscore=5.33;rscore=-1.05;uscore=3.62;tscore=3.41;
                     "
     CDS             complement(496904..499276)
                     /locus_tag="wLcla05450"
                     /fasta_file="/home/lisa/Wolbachia_genomes/Genome_seqs/9_wol_genomes.faa:fasta/wLcla05450.fasta.out"
                     /product="DNA gyrase subunit B"
                     /note="Uniprot:A0A178GUD8"
                     /note="Uniprot:A0A178GUD8_9RICK"
                     /gene="gyrB"
                     /blastp_file="uniprot_all.fasta:blastp/wLcla05450.out"
     gene            complement(499497..500729)
                     /locus_tag="wLcla05460"
                     /note="ID=1_546;partial=00;start_type=ATG;rbs_motif=None;r
                     bs_spacer=None;gc_cont=0.328;conf=100.00;score=123.40;csco
                     re=118.27;sscore=5.14;rscore=-1.05;uscore=2.77;tscore=3.41
                     ;"
     CDS             complement(499497..500729)
                     /locus_tag="wLcla05460"
                     /fasta_file="/home/lisa/Wolbachia_genomes/Genome_seqs/9_wol_genomes.faa:fasta/wLcla05460.fasta.out"
                     /product="Putative membrane protein"
                     /note="Uniprot:B3CNH8"
                     /note="Uniprot:B3CNH8_WOLPP"
                     /gene="wLcla05460"
                     /blastp_file="uniprot_all.fasta:blastp/wLcla05460.out"
     gene            complement(500800..501666)
                     /locus_tag="wLcla05470"
                     /note="ID=1_547;partial=00;start_type=ATG;rbs_motif=None;r
                     bs_spacer=None;gc_cont=0.355;conf=100.00;score=120.43;csco
                     re=114.88;sscore=5.56;rscore=-1.05;uscore=3.84;tscore=3.41
                     ;"
     CDS             complement(500800..501666)
                     /locus_tag="wLcla05470"
                     /fasta_file="/home/lisa/Wolbachia_genomes/Genome_seqs/9_wol_genomes.faa:fasta/wLcla05470.fasta.out"
                     /product="Ankyrin repeat domain protein"
                     /note="Uniprot:A0A059IW05"
                     /note="Uniprot:A0A059IW05_9RICK"
                     /gene="wLcla05470"
                     /blastp_file="uniprot_all.fasta:blastp/wLcla05470.out"
     gene            501885..502568
                     /locus_tag="wLcla05480"
                     /note="ID=1_548;partial=00;start_type=ATG;rbs_motif=None;r
                     bs_spacer=None;gc_cont=0.335;conf=100.00;score=80.27;cscor
                     e=74.90;sscore=5.37;rscore=-1.05;uscore=3.01;tscore=3.41;"
     CDS             501885..502568
                     /locus_tag="wLcla05480"
                     /fasta_file="/home/lisa/Wolbachia_genomes/Genome_seqs/9_wol_genomes.faa:fasta/wLcla05480.fasta.out"
                     /product="Phosphatidylserine decarboxylase proenzyme"
                     /note="Uniprot:M9WWN7"
                     /note="Uniprot:M9WWN7_9RICK"
                     /gene="psd"
                     /blastp_file="uniprot_all.fasta:blastp/wLcla05480.out"
     gene            502565..503335
                     /locus_tag="wLcla05490"
                     /note="ID=1_549;partial=00;start_type=ATG;rbs_motif=None;r
                     bs_spacer=None;gc_cont=0.313;conf=100.00;score=48.42;cscor
                     e=41.52;sscore=6.91;rscore=-1.05;uscore=2.20;tscore=3.41;"
     CDS             502565..503335
                     /locus_tag="wLcla05490"
                     /fasta_file="/home/lisa/Wolbachia_genomes/Genome_seqs/9_wol_genomes.faa:fasta/wLcla05490.fasta.out"
                     /product="CDP-diacylglycerol--serine
                     O-phosphatidyltransferase"
                     /note="Uniprot:M9X0B7"
                     /note="Uniprot:M9X0B7_9RICK"
                     /gene="wLcla05490"
                     /blastp_file="uniprot_all.fasta:blastp/wLcla05490.out"
     gene            503358..504692
                     /locus_tag="wLcla05500"
                     /note="ID=1_550;partial=00;start_type=ATG;rbs_motif=AGxAG;
                     rbs_spacer=5-10bp;gc_cont=0.343;conf=100.00;score=129.72;c
                     score=125.26;sscore=4.46;rscore=-0.78;uscore=0.80;tscore=3
                     .41;"
     CDS             503358..504692
                     /locus_tag="wLcla05500"
                     /fasta_file="/home/lisa/Wolbachia_genomes/Genome_seqs/9_wol_genomes.faa:fasta/wLcla05500.fasta.out"
                     /product="Sodium/alanine symporter family protein"
                     /note="Uniprot:M9X150"
                     /note="Uniprot:M9X150_9RICK"
                     /gene="wLcla05500"
                     /blastp_file="uniprot_all.fasta:blastp/wLcla05500.out"
     gene            504695..506161
                     /locus_tag="wLcla05510"
                     /note="ID=1_551;partial=00;start_type=ATG;rbs_motif=GGA/GA
                     G/AGG;rbs_spacer=5-10bp;gc_cont=0.364;conf=100.00;score=13
                     8.88;cscore=130.52;sscore=8.36;rscore=1.95;uscore=1.75;tsc
                     ore=3.41;"
     CDS             504695..506161
                     /locus_tag="wLcla05510"
                     /fasta_file="/home/lisa/Wolbachia_genomes/Genome_seqs/9_wol_genomes.faa:fasta/wLcla05510.fasta.out"
                     /product="Sodium/alanine symporter family protein"
                     /note="Uniprot:Q4ECE3"
                     /note="Uniprot:Q4ECE3_9RICK"
                     /gene="wLcla05510"
                     /blastp_file="uniprot_all.fasta:blastp/wLcla05510.out"
     gene            506399..506974
                     /locus_tag="wLcla05520"
                     /note="ID=1_552;partial=00;start_type=ATG;rbs_motif=AGGA;r
                     bs_spacer=5-10bp;gc_cont=0.332;conf=100.00;score=51.09;csc
                     ore=42.28;sscore=8.82;rscore=4.12;uscore=-3.99;tscore=3.41
                     ;"
     CDS             506399..506974
                     /locus_tag="wLcla05520"
                     /fasta_file="/home/lisa/Wolbachia_genomes/Genome_seqs/9_wol_genomes.faa:fasta/wLcla05520.fasta.out"
                     /product="Glycerol-3-phosphate acyltransferase"
                     /note="Uniprot:Q73GB4"
                     /note="Uniprot:PLSY_WOLPM"
                     /gene="plsY"
                     /blastp_file="uniprot_all.fasta:blastp/wLcla05520.out"
     gene            complement(506969..508852)
                     /locus_tag="wLcla05530"
                     /note="ID=1_553;partial=00;start_type=ATG;rbs_motif=GGA/GA
                     G/AGG;rbs_spacer=5-10bp;gc_cont=0.302;conf=99.99;score=223
                     .11;cscore=214.06;sscore=9.05;rscore=1.95;uscore=3.04;tsco
                     re=3.41;"
     CDS             complement(506969..508852)
                     /locus_tag="wLcla05530"
                     /fasta_file="/home/lisa/Wolbachia_genomes/Genome_seqs/9_wol_genomes.faa:fasta/wLcla05530.fasta.out"
                     /product="Uncharacterized protein"
                     /note="Uniprot:Q73GB6"
                     /note="Uniprot:Q73GB6_WOLPM"
                     /gene="wLcla05530"
                     /blastp_file="uniprot_all.fasta:blastp/wLcla05530.out"
     gene            complement(508910..509806)
                     /locus_tag="wLcla05540"
                     /note="ID=1_554;partial=00;start_type=ATG;rbs_motif=None;r
                     bs_spacer=None;gc_cont=0.331;conf=100.00;score=84.25;cscor
                     e=86.64;sscore=-2.39;rscore=-1.05;uscore=-4.10;tscore=3.41
                     ;"
     CDS             complement(508910..509806)
                     /locus_tag="wLcla05540"
                     /fasta_file="/home/lisa/Wolbachia_genomes/Genome_seqs/9_wol_genomes.faa:fasta/wLcla05540.fasta.out"
                     /product="Cation efflux family protein"
                     /note="Uniprot:Q4ECE6"
                     /note="Uniprot:Q4ECE6_9RICK"
                     /gene="wLcla05540"
                     /blastp_file="uniprot_all.fasta:blastp/wLcla05540.out"
     tRNA            complement(509835..509907)
                     /locus_tag="wLcla_t280"
                     /ID="tRNA:Val-2"
                     /Codon="GAC"
                     /score=78.48
                     /Name="tRNA:Val-2"
                     /AminoAcid="Val-2"
     gene            510461..513925
                     /locus_tag="wLcla05550"
                     /note="ID=1_555;partial=00;start_type=ATG;rbs_motif=GGA/GA
                     G/AGG;rbs_spacer=5-10bp;gc_cont=0.343;conf=99.99;score=514
                     .05;cscore=505.46;sscore=8.59;rscore=1.95;uscore=3.23;tsco
                     re=3.41;"
                     /note="GenePRIMP:LONGSHORT:LONG:Homologs:14-589"
     CDS             510461..513925
                     /locus_tag="wLcla05550"
                     /fasta_file="/home/lisa/Wolbachia_genomes/Genome_seqs/9_wol_genomes.faa:fasta/wLcla05550.fasta.out"
                     /product="Putative Peptidase M2"
                     /note="Uniprot:B6Y753"
                     /note="Uniprot:B6Y753_9RICK"
                     /gene="wLcla05550"
                     /blastp_file="uniprot_all.fasta:blastp/wLcla05550.out"
     gene            514225..514977
                     /locus_tag="wLcla05560"
                     /note="ID=1_556;partial=00;start_type=ATG;rbs_motif=GGA/GA
                     G/AGG;rbs_spacer=5-10bp;gc_cont=0.371;conf=100.00;score=12
                     2.42;cscore=115.69;sscore=6.73;rscore=1.95;uscore=2.02;tsc
                     ore=3.41;"
     CDS             514225..514977
                     /locus_tag="wLcla05560"
                     /fasta_file="/home/lisa/Wolbachia_genomes/Genome_seqs/9_wol_genomes.faa:fasta/wLcla05560.fasta.out"
                     /product="Uncharacterized protein"
                     /note="Uniprot:A0A0N8FEL5"
                     /note="Uniprot:A0A0N8FEL5_9RICK"
                     /gene="wLcla05560"
                     /blastp_file="uniprot_all.fasta:blastp/wLcla05560.out"
     gene            complement(515068..515835)
                     /locus_tag="wLcla05570"
                     /note="ID=1_557;partial=00;start_type=ATG;rbs_motif=None;r
                     bs_spacer=None;gc_cont=0.329;conf=100.00;score=74.34;cscor
                     e=72.45;sscore=1.89;rscore=-1.05;uscore=0.18;tscore=3.41;"
     CDS             complement(515068..515835)
                     /locus_tag="wLcla05570"
                     /fasta_file="/home/lisa/Wolbachia_genomes/Genome_seqs/9_wol_genomes.faa:fasta/wLcla05570.fasta.out"
                     /product="RNA methyltransferase, TrmH family, group 3"
                     /note="Uniprot:A0A098ATA1"
                     /note="Uniprot:A0A098ATA1_9RICK"
                     /gene="wLcla05570"
                     /blastp_file="uniprot_all.fasta:blastp/wLcla05570.out"
     gene            515928..516419
                     /locus_tag="wLcla05580"
                     /note="ID=1_558;partial=00;start_type=ATG;rbs_motif=None;r
                     bs_spacer=None;gc_cont=0.289;conf=100.00;score=58.14;cscor
                     e=53.30;sscore=4.84;rscore=-1.05;uscore=2.48;tscore=3.41;"
     CDS             515928..516419
                     /locus_tag="wLcla05580"
                     /fasta_file="/home/lisa/Wolbachia_genomes/Genome_seqs/9_wol_genomes.faa:fasta/wLcla05580.fasta.out"
                     /product="Smr domain family protein"
                     /note="Uniprot:Q73GJ9"
                     /note="Uniprot:Q73GJ9_WOLPM"
                     /gene="wLcla05580"
                     /blastp_file="uniprot_all.fasta:blastp/wLcla05580.out"
     gene            complement(516431..518248)
                     /locus_tag="wLcla05590"
                     /note="ID=1_559;partial=00;start_type=ATG;rbs_motif=None;r
                     bs_spacer=None;gc_cont=0.346;conf=99.99;score=182.50;cscor
                     e=181.00;sscore=1.50;rscore=-1.05;uscore=-2.02;tscore=3.41
                     ;"
     CDS             complement(516431..518248)
                     /locus_tag="wLcla05590"
                     /fasta_file="/home/lisa/Wolbachia_genomes/Genome_seqs/9_wol_genomes.faa:fasta/wLcla05590.fasta.out"
                     /product="UvrABC system protein C"
                     /note="Uniprot:A0A098AQL5"
                     /note="Uniprot:A0A098AQL5_9RICK"
                     /gene="uvrC"
                     /blastp_file="uniprot_all.fasta:blastp/wLcla05590.out"
     gene            complement(518232..520340)
                     /locus_tag="wLcla05600"
                     /note="ID=1_560;partial=00;start_type=ATG;rbs_motif=None;r
                     bs_spacer=None;gc_cont=0.333;conf=99.99;score=256.16;cscor
                     e=249.72;sscore=6.44;rscore=-1.05;uscore=2.84;tscore=3.41;
                     "
     CDS             complement(518232..520340)
                     /locus_tag="wLcla05600"
                     /fasta_file="/home/lisa/Wolbachia_genomes/Genome_seqs/9_wol_genomes.faa:fasta/wLcla05600.fasta.out"
                     /product="Glycine--tRNA ligase beta subunit"
                     /note="Uniprot:M9WZ42"
                     /note="Uniprot:M9WZ42_9RICK"
                     /gene="glyS"
                     /blastp_file="uniprot_all.fasta:blastp/wLcla05600.out"
     gene            complement(520344..521183)
                     /locus_tag="wLcla05610"
                     /note="ID=1_561;partial=00;start_type=GTG;rbs_motif=None;r
                     bs_spacer=None;gc_cont=0.380;conf=100.00;score=96.81;cscor
                     e=100.87;sscore=-4.06;rscore=-1.05;uscore=0.25;tscore=-4.0
                     6;"
     CDS             complement(520344..521183)
                     /locus_tag="wLcla05610"
                     /fasta_file="/home/lisa/Wolbachia_genomes/Genome_seqs/9_wol_genomes.faa:fasta/wLcla05610.fasta.out"
                     /product="Glycine--tRNA ligase alpha subunit"
                     /note="Uniprot:Q73IK4"
                     /note="Uniprot:Q73IK4_WOLPM"
                     /gene="glyQ"
                     /blastp_file="uniprot_all.fasta:blastp/wLcla05610.out"
     gene            complement(521228..521986)
                     /locus_tag="wLcla05620"
                     /note="ID=1_562;partial=00;start_type=ATG;rbs_motif=None;r
                     bs_spacer=None;gc_cont=0.315;conf=100.00;score=56.83;cscor
                     e=52.66;sscore=4.17;rscore=-1.05;uscore=2.46;tscore=3.41;"
     CDS             complement(521228..521986)
                     /locus_tag="wLcla05620"
                     /fasta_file="/home/lisa/Wolbachia_genomes/Genome_seqs/9_wol_genomes.faa:fasta/wLcla05620.fasta.out"
                     /product="Putative membrane protein"
                     /note="Uniprot:C0R5A8"
                     /note="Uniprot:C0R5A8_WOLWR"
                     /gene="wLcla05620"
                     /blastp_file="uniprot_all.fasta:blastp/wLcla05620.out"
     gene            complement(522632..523654)
                     /locus_tag="wLcla05630"
                     /note="ID=1_563;partial=00;start_type=ATG;rbs_motif=None;r
                     bs_spacer=None;gc_cont=0.366;conf=100.00;score=127.89;csco
                     re=126.17;sscore=1.72;rscore=-1.05;uscore=-1.89;tscore=3.4
                     1;"
     CDS             complement(522632..523654)
                     /locus_tag="wLcla05630"
                     /fasta_file="/home/lisa/Wolbachia_genomes/Genome_seqs/9_wol_genomes.faa:fasta/wLcla05630.fasta.out"
                     /product="Delta-aminolevulinic acid dehydratase"
                     /note="Uniprot:Q73IK2"
                     /note="Uniprot:Q73IK2_WOLPM"
                     /gene="hemB"
                     /blastp_file="uniprot_all.fasta:blastp/wLcla05630.out"
     gene            complement(523647..524672)
                     /locus_tag="wLcla05640"
                     /note="ID=1_564;partial=00;start_type=ATG;rbs_motif=GGA/GA
                     G/AGG;rbs_spacer=5-10bp;gc_cont=0.355;conf=100.00;score=10
                     0.06;cscore=93.46;sscore=6.60;rscore=1.95;uscore=0.08;tsco
                     re=3.41;"
     CDS             complement(523647..524672)
                     /locus_tag="wLcla05640"
                     /fasta_file="/home/lisa/Wolbachia_genomes/Genome_seqs/9_wol_genomes.faa:fasta/wLcla05640.fasta.out"
                     /product="NADH-quinone oxidoreductase subunit H"
                     /note="Uniprot:A0A098AQL3"
                     /note="Uniprot:A0A098AQL3_9RICK"
                     /gene="nuoH"
                     /blastp_file="uniprot_all.fasta:blastp/wLcla05640.out"
     gene            complement(524656..525105)
                     /locus_tag="wLcla05650"
                     /note="ID=1_565;partial=00;start_type=ATG;rbs_motif=AGGA;r
                     bs_spacer=5-10bp;gc_cont=0.284;conf=99.73;score=25.73;csco
                     re=17.53;sscore=8.20;rscore=4.12;uscore=-0.49;tscore=3.41;
                     "
     CDS             complement(524656..525105)
                     /locus_tag="wLcla05650"
                     /fasta_file="/home/lisa/Wolbachia_genomes/Genome_seqs/9_wol_genomes.faa:fasta/wLcla05650.fasta.out"
                     /product="Uncharacterized protein"
                     /note="Uniprot:A0A176Q7C8"
                     /note="Uniprot:A0A176Q7C8_9RICK"
                     /gene="wLcla05650"
                     /blastp_file="uniprot_all.fasta:blastp/wLcla05650.out"
     gene            complement(525089..527158)
                     /locus_tag="wLcla05660"
                     /note="ID=1_566;partial=00;start_type=GTG;rbs_motif=None;r
                     bs_spacer=None;gc_cont=0.378;conf=99.99;score=266.39;cscor
                     e=272.70;sscore=-6.31;rscore=-1.05;uscore=-2.36;tscore=-4.
                     06;"
     CDS             complement(525089..527158)
                     /locus_tag="wLcla05660"
                     /fasta_file="/home/lisa/Wolbachia_genomes/Genome_seqs/9_wol_genomes.faa:fasta/wLcla05660.fasta.out"
                     /product="NADH-quinone oxidoreductase"
                     /note="Uniprot:M9WX52"
                     /note="Uniprot:M9WX52_9RICK"
                     /gene="nuoG"
                     /blastp_file="uniprot_all.fasta:blastp/wLcla05660.out"
     gene            complement(527143..527355)
                     /locus_tag="wLcla05670"
                     /note="ID=1_567;partial=00;start_type=ATG;rbs_motif=AGGAG;
                     rbs_spacer=5-10bp;gc_cont=0.404;conf=99.98;score=37.75;csc
                     ore=26.76;sscore=10.99;rscore=6.25;uscore=2.52;tscore=2.87
                     ;"
     CDS             complement(527143..527355)
                     /locus_tag="wLcla05670"
                     /fasta_file="/home/lisa/Wolbachia_genomes/Genome_seqs/9_wol_genomes.faa:fasta/wLcla05670.fasta.out"
                     /product="Uncharacterised protein"
                     /note="Uniprot:A0A0U1D0B1"
                     /note="Uniprot:A0A0U1D0B1_9RICK"
                     /gene="wLcla05670"
                     /blastp_file="uniprot_all.fasta:blastp/wLcla05670.out"
     gene            complement(527613..529070)
                     /locus_tag="wLcla05680"
                     /note="ID=1_568;partial=00;start_type=ATG;rbs_motif=GGAG/G
                     AGG;rbs_spacer=5-10bp;gc_cont=0.378;conf=99.99;score=245.9
                     8;cscore=237.32;sscore=8.66;rscore=6.49;uscore=-1.24;tscor
                     e=3.41;"
     CDS             complement(527613..529070)
                     /locus_tag="wLcla05680"
                     /fasta_file="/home/lisa/Wolbachia_genomes/Genome_seqs/9_wol_genomes.faa:fasta/wLcla05680.fasta.out"
                     /product="Probable cytosol aminopeptidase"
                     /note="Uniprot:A0A098AQK0"
                     /note="Uniprot:A0A098AQK0_9RICK"
                     /gene="pepA"
                     /blastp_file="uniprot_all.fasta:blastp/wLcla05680.out"
     gene            complement(529206..529904)
                     /locus_tag="wLcla05690"
                     /note="ID=1_569;partial=00;start_type=TTG;rbs_motif=AGGAG(
                     G)/GGAGG;rbs_spacer=13-15bp;gc_cont=0.328;conf=100.00;scor
                     e=62.20;cscore=69.31;sscore=-7.12;rscore=0.86;uscore=-1.30
                     ;tscore=-6.68;"
     CDS             complement(529206..529904)
                     /locus_tag="wLcla05690"
                     /fasta_file="/home/lisa/Wolbachia_genomes/Genome_seqs/9_wol_genomes.faa:fasta/wLcla05690.fasta.out"
                     /product="Putative dioxygenase"
                     /note="Uniprot:A0A059IWG9"
                     /note="Uniprot:A0A059IWG9_9RICK"
                     /gene="pcaH"
                     /blastp_file="uniprot_all.fasta:blastp/wLcla05690.out"
     gene            complement(530014..533154)
                     /locus_tag="wLcla05700"
                     /note="ID=1_570;partial=00;start_type=ATG;rbs_motif=None;r
                     bs_spacer=None;gc_cont=0.367;conf=99.99;score=413.64;cscor
                     e=409.68;sscore=3.97;rscore=-1.05;uscore=1.60;tscore=3.41;
                     "
     CDS             complement(530014..533154)
                     /locus_tag="wLcla05700"
                     /fasta_file="/home/lisa/Wolbachia_genomes/Genome_seqs/9_wol_genomes.faa:fasta/wLcla05700.fasta.out"
                     /product="Bifunctional protein PutA"
                     /note="Uniprot:H0U3S3"
                     /note="Uniprot:H0U3S3_WOLPI"
                     /gene="putA"
                     /blastp_file="uniprot_all.fasta:blastp/wLcla05700.out"
     gene            complement(533276..535897)
                     /locus_tag="wLcla05710"
                     /note="ID=1_571;partial=00;start_type=ATG;rbs_motif=None;r
                     bs_spacer=None;gc_cont=0.381;conf=99.99;score=337.07;cscor
                     e=335.68;sscore=1.40;rscore=-1.05;uscore=-2.18;tscore=3.41
                     ;"
     CDS             complement(533276..535897)
                     /locus_tag="wLcla05710"
                     /fasta_file="/home/lisa/Wolbachia_genomes/Genome_seqs/9_wol_genomes.faa:fasta/wLcla05710.fasta.out"
                     /product="Aconitate hydratase"
                     /note="Uniprot:M9WUU2"
                     /note="Uniprot:M9WUU2_9RICK"
                     /gene="acnA"
                     /blastp_file="uniprot_all.fasta:blastp/wLcla05710.out"
     gene            complement(535904..536407)
                     /locus_tag="wLcla05720"
                     /note="ID=1_572;partial=00;start_type=ATG;rbs_motif=AGGAG;
                     rbs_spacer=5-10bp;gc_cont=0.321;conf=100.00;score=71.65;cs
                     core=56.84;sscore=14.81;rscore=7.44;uscore=4.61;tscore=3.4
                     1;"
     CDS             complement(535904..536407)
                     /locus_tag="wLcla05720"
                     /fasta_file="/home/lisa/Wolbachia_genomes/Genome_seqs/9_wol_genomes.faa:fasta/wLcla05720.fasta.out"
                     /product="Protein-export protein SecB"
                     /note="Uniprot:M9WXQ4"
                     /note="Uniprot:M9WXQ4_9RICK"
                     /gene="secB"
                     /blastp_file="uniprot_all.fasta:blastp/wLcla05720.out"
     gene            536541..537200
                     /locus_tag="wLcla05730"
[truncated: 1,947,893 more chars]
